# Supplementary material for: tert-Butyl 6-oxo-2,7-diaza­spiro[4.4]nonane-2-carboxyl­ate
Source: Acta Crystallogr Sect E Struct Rep Online. 2011 Nov 30;67(Pt 12):o3492. doi: 10.1107/S160053681105046X (PMC3239116; doi:10.1107/S160053681105046X)
Supplement: Supplementary file 1 [file e-67-o3492-sup1.cif]

##############################################################################
#                                                                            #
# This CIF contains the data in a paper accepted for publication in          #
# Acta Crystallographica Section E. It conforms to the requirements of       #
# Notes for Authors for Acta Crystallographica Section E, and has been       #
# peer reviewed under the auspices of the IUCr Commission on Journals.       #
#                                                                            #
# Full details of the Crystallographic Information File format               #
# are given in the paper "The Crystallographic Information File (CIF):       #
# a New Standard Archive File for Crystallography" by S. R. Hall, F. H.      #
# Allen and I. D. Brown [Acta Cryst. (1991), A47, 655-685].                  #
#                                                                            #
# The current version of the core CIF dictionary is obtainable from          #
# ftp://ftp.iucr.org/pub/cif_core.dic.                                       #
#                                                                            #
# Software is freely available for graphical display of the structure(s)     #
# in this CIF. For information consult the CIF software page                 #
# http://www.iucr.org/resources/cif/software.                                #
#                                                                            #
# This file may be used for bona fide research purposes within the           #
# scientific community so long as proper attribution is given to the journal # 
# article from which it was obtained.                                        #
#                                                                            #
##############################################################################
data_global
_audit_creation_method     SHELXL-97
_journal_date_recd_electronic     2011-10-26
_journal_date_accepted     2011-11-24
_journal_name_full     'Acta Crystallographica, Section E'
_journal_year     2011
_journal_volume     67
_journal_issue     12
_journal_page_first     o3492
_journal_page_last     o3492
_journal_paper_category     QO
_journal_paper_doi     10.1107/S160053681105046X
_journal_coeditor_code     LH5363
_publ_contact_author_name     'Jie Yang'
_publ_contact_author_address
;
Microscale Science Institute ,
Weifang University,
Weifang 261061,
People's Republic of China
;
_publ_contact_author_email     yangjiewf72@126.com
_publ_contact_author_fax     '86-536-8785802'
_publ_contact_author_phone     '86-536-8785802'
_publ_section_title
;
<i>tert</i>-Butyl 6-oxo-2,7-diazaspiro[4.4]nonane-2-carboxylate
;
loop_
    _publ_author_name
    _publ_author_footnote
    _publ_author_address
    'Jie Yang' ?
;
Microscale Science Institute ,
Weifang University,
Weifang 261061,
People's Republic of China
;
data_I
_audit_creation_method     SHELXL-97
_chemical_name_systematic
;
<i>tert</i>-Butyl 6-oxo-2,7-diazaspiro[4.4]nonane-2-carboxylate
;
_chemical_name_common     ?
_chemical_formula_moiety     'C12 H20 N2 O3'
_chemical_formula_sum     'C12 H20 N2 O3'
_chemical_formula_iupac     'C12 H20 N2 O3'
_chemical_formula_weight     240.30
_chemical_melting_point     ?
_symmetry_cell_setting     monoclinic
_symmetry_space_group_name_H-M     'C 2'
_symmetry_space_group_name_Hall     'C 2y'
loop_
    _symmetry_equiv_pos_as_xyz
    'x, y, z'
    '-x, y, -z'
    'x+1/2, y+1/2, z'
    '-x+1/2, y+1/2, -z'
_cell_length_a     10.495(5)
_cell_length_b     6.283(3)
_cell_length_c     19.247(10)
_cell_angle_alpha     90.00
_cell_angle_beta     97.029(8)
_cell_angle_gamma     90.00
_cell_volume     1259.7(11)
_cell_formula_units_Z     4
_cell_measurement_reflns_used     2422
_cell_measurement_theta_min     1.07
_cell_measurement_theta_max     27.46
_cell_measurement_temperature     173(2)
_exptl_crystal_description     platelet
_exptl_crystal_colour     colorless
_exptl_crystal_size_max     0.21
_exptl_crystal_size_mid     0.15
_exptl_crystal_size_min     0.06
_exptl_crystal_density_diffrn     1.267
_exptl_crystal_density_meas     ?
_exptl_crystal_density_method     'not measured'
_exptl_crystal_F_000     520
_exptl_absorpt_coefficient_mu     0.091
_exptl_absorpt_correction_type     multi-scan
_exptl_absorpt_process_details     '(CrystalClear; Rigaku, 2007)'
_exptl_absorpt_correction_T_min     0.9811
_exptl_absorpt_correction_T_max     0.9945
_exptl_special_details     ?
_diffrn_ambient_temperature     173(2)
_diffrn_radiation_type     MoK\a
_diffrn_radiation_wavelength     0.71073
_diffrn_radiation_source     'rotating anode'
_diffrn_radiation_monochromator     Confocal
_diffrn_measurement_device_type     'Rigaku Saturn 724+'
_diffrn_measurement_method     '\w scans at fixed \c = 45\%'
_diffrn_detector_area_resol_mean     ?
_diffrn_reflns_number     3265
_diffrn_reflns_av_R_equivalents     0.0387
_diffrn_reflns_av_sigmaI/netI     0.0480
_diffrn_reflns_theta_min     2.13
_diffrn_reflns_theta_max     27.50
_diffrn_reflns_theta_full     27.50
_diffrn_measured_fraction_theta_max     0.993
_diffrn_measured_fraction_theta_full     0.993
_diffrn_reflns_limit_h_min     -13
_diffrn_reflns_limit_h_max     7
_diffrn_reflns_limit_k_min     -8
_diffrn_reflns_limit_k_max     8
_diffrn_reflns_limit_l_min     -23
_diffrn_reflns_limit_l_max     25
_diffrn_standards_number     ?
_diffrn_standards_interval_count     ?
_diffrn_standards_interval_time     ?
_diffrn_standards_decay_%     ?
_refine_special_details
;
Refinement of <i>F</i>^2^ against ALL reflections. The weighted <i>R</i>-factor
<i>wR</i> and goodness of fit <i>S</i> are based on <i>F</i>^2^, conventional
<i>R</i>-factors <i>R</i> are based on <i>F</i>, with <i>F</i> set to zero for
negative <i>F</i>^2^. The threshold expression of <i>F</i>^2^ >
\s(<i>F</i>^2^) is used only for calculating <i>R</i>-factors(gt) <i>etc</i>.
and is not relevant to the choice of reflections for refinement.
<i>R</i>-factors based on <i>F</i>^2^ are statistically about twice as large
as those based on <i>F</i>, and <i>R</i>- factors based on ALL data will be
even larger.
Absolute configuration is unknown, there being no firm chemical evidence for
its assignment to hand and it having not been established by anomalous
dispersion effects in diffraction measurements on the crystal. An arbitrary
choice of enantiomer has been made.
;
_reflns_number_total     1557
_reflns_number_gt     1452
_reflns_threshold_expression     'I>2\s(I)'
_refine_ls_structure_factor_coef     Fsqd
_refine_ls_matrix_type     full
_refine_ls_R_factor_all     0.0542
_refine_ls_R_factor_gt     0.0499
_refine_ls_wR_factor_gt     0.1017
_refine_ls_wR_factor_ref     0.1045
_refine_ls_goodness_of_fit_ref     1.086
_refine_ls_restrained_S_all     1.085
_refine_ls_number_reflns     1557
_refine_ls_number_parameters     157
_refine_ls_number_restraints     1
_refine_ls_hydrogen_treatment     constr
_refine_ls_weighting_scheme     calc
_refine_ls_weighting_details
         'calc w=1/[\s^2^(Fo^2^)+(0.0320P)^2^+0.9713P] where P=(Fo^2^+2Fc^2^)/3'
_atom_sites_solution_hydrogens     geom
_atom_sites_solution_primary     direct
_atom_sites_solution_secondary     difmap
_refine_ls_shift/su_max     0.000
_refine_ls_shift/su_mean     0.000
_refine_diff_density_max     0.231
_refine_diff_density_min     -0.175
_refine_ls_extinction_method     none
_refine_ls_extinction_coef     ?
loop_
    _atom_type_symbol
    _atom_type_description
    _atom_type_scat_dispersion_real
    _atom_type_scat_dispersion_imag
    _atom_type_scat_source
    'C' 'C' 0.0033 0.0000
                         'International Tables Vol C Tables 4.2.6.8 and 6.1.1.4'
    'H' 'H' 0.0000 0.0000
                         'International Tables Vol C Tables 4.2.6.8 and 6.1.1.4'
    'N' 'N' 0.0061 0.0000
                         'International Tables Vol C Tables 4.2.6.8 and 6.1.1.4'
    'O' 'O' 0.0106 0.0000
                         'International Tables Vol C Tables 4.2.6.8 and 6.1.1.4'
_computing_data_collection     'CrystalClear (Rigaku, 2007)'
_computing_cell_refinement     'CrystalClear (Rigaku, 2007)'
_computing_data_reduction     'CrystalClear (Rigaku, 2007)'
_computing_structure_solution     'SHELXS97 (Sheldrick, 2008)'
_computing_structure_refinement     'SHELXL97 (Sheldrick, 2008)'
_computing_molecular_graphics     'SHELXTL (Sheldrick, 2008)'
_computing_publication_material     'SHELXTL (Sheldrick, 2008)'
loop_
    _atom_site_type_symbol
    _atom_site_label
    _atom_site_fract_x
    _atom_site_fract_y
    _atom_site_fract_z
    _atom_site_U_iso_or_equiv
    _atom_site_adp_type
    _atom_site_calc_flag
    _atom_site_refinement_flags
    _atom_site_occupancy
    _atom_site_symmetry_multiplicity
    _atom_site_disorder_assembly
    _atom_site_disorder_group
    O O1 0.2715(2) 0.4600(3) 0.43850(10) 0.0313(5) Uani d . 1 1 . .
    O O2 0.33362(17) 0.2042(3) 0.18571(9) 0.0289(5) Uani d . 1 1 . .
    O O3 0.55006(19) 0.1382(4) 0.19625(10) 0.0332(5) Uani d . 1 1 . .
    N N1 0.3406(2) 0.8081(4) 0.44345(11) 0.0255(5) Uani d . 1 1 . .
    H H1 0.3028 0.8474 0.4798 0.031 Uiso calc R 1 1 . .
    N N2 0.4618(2) 0.3546(4) 0.27139(12) 0.0275(5) Uani d . 1 1 . .
    C C1 0.3315(3) 0.6117(5) 0.41741(13) 0.0219(6) Uani d . 1 1 . .
    C C2 0.4181(3) 0.9527(5) 0.40704(14) 0.0279(6) Uani d . 1 1 . .
    H H2B 0.5037 0.9751 0.4339 0.033 Uiso calc R 1 1 . .
    H H2A 0.3750 1.0920 0.3984 0.033 Uiso calc R 1 1 . .
    C C3 0.4286(3) 0.8347(5) 0.33812(13) 0.0234(6) Uani d . 1 1 . .
    H H3B 0.5134 0.8596 0.3220 0.028 Uiso calc R 1 1 . .
    H H3A 0.3605 0.8813 0.3011 0.028 Uiso calc R 1 1 . .
    C C4 0.4118(3) 0.5993(5) 0.35651(13) 0.0209(5) Uani d . 1 1 . .
    C C5 0.5419(3) 0.4915(5) 0.38093(13) 0.0241(6) Uani d . 1 1 . .
    H H5B 0.6051 0.5963 0.4027 0.029 Uiso calc R 1 1 . .
    H H5A 0.5317 0.3766 0.4150 0.029 Uiso calc R 1 1 . .
    C C6 0.5835(3) 0.4018(5) 0.31360(15) 0.0303(7) Uani d . 1 1 . .
    H H6B 0.6336 0.5078 0.2902 0.036 Uiso calc R 1 1 . .
    H H6A 0.6357 0.2714 0.3230 0.036 Uiso calc R 1 1 . .
    C C7 0.3515(2) 0.4573(5) 0.29695(13) 0.0233(6) Uani d . 1 1 . .
    H H7B 0.2936 0.3505 0.3143 0.028 Uiso calc R 1 1 . .
    H H7A 0.3024 0.5428 0.2596 0.028 Uiso calc R 1 1 . .
    C C8 0.4568(2) 0.2247(5) 0.21527(13) 0.0244(6) Uani d . 1 1 . .
    C C9 0.3028(3) 0.0912(5) 0.11865(14) 0.0290(7) Uani d . 1 1 . .
    C C10 0.3776(3) 0.1875(7) 0.06389(15) 0.0461(9) Uani d . 1 1 . .
    H H10A 0.3444 0.1321 0.0176 0.069 Uiso calc R 1 1 . .
    H H10C 0.4686 0.1501 0.0745 0.069 Uiso calc R 1 1 . .
    H H10B 0.3683 0.3427 0.0641 0.069 Uiso calc R 1 1 . .
    C C11 0.3283(3) -0.1464(6) 0.12960(17) 0.0381(8) Uani d . 1 1 . .
    H H11B 0.2717 -0.2031 0.1620 0.057 Uiso calc R 1 1 . .
    H H11C 0.4180 -0.1680 0.1492 0.057 Uiso calc R 1 1 . .
    H H11A 0.3117 -0.2205 0.0846 0.057 Uiso calc R 1 1 . .
    C C12 0.1607(3) 0.1350(7) 0.10196(17) 0.0419(8) Uani d . 1 1 . .
    H H12A 0.1281 0.0648 0.0579 0.063 Uiso calc R 1 1 . .
    H H12C 0.1466 0.2888 0.0974 0.063 Uiso calc R 1 1 . .
    H H12B 0.1154 0.0799 0.1398 0.063 Uiso calc R 1 1 . .
loop_
    _atom_site_aniso_label
    _atom_site_aniso_U_11
    _atom_site_aniso_U_22
    _atom_site_aniso_U_33
    _atom_site_aniso_U_12
    _atom_site_aniso_U_13
    _atom_site_aniso_U_23
    O1 0.0348(12) 0.0317(11) 0.0293(10) -0.0073(10) 0.0115(8) 0.0027(10)
    O2 0.0228(10) 0.0378(11) 0.0253(9) 0.0021(10) 0.0002(7) -0.0106(10)
    O3 0.0261(11) 0.0410(13) 0.0335(10) 0.0050(10) 0.0074(8) -0.0098(10)
    N1 0.0263(12) 0.0276(13) 0.0234(11) 0.0030(11) 0.0066(9) -0.0023(11)
    N2 0.0190(11) 0.0345(13) 0.0284(11) 0.0033(11) 0.0004(9) -0.0091(11)
    C1 0.0200(13) 0.0256(13) 0.0200(11) -0.0001(12) 0.0015(10) 0.0016(11)
    C2 0.0280(15) 0.0235(13) 0.0322(14) 0.0000(13) 0.0033(11) 0.0014(13)
    C3 0.0197(13) 0.0265(14) 0.0247(12) 0.0022(12) 0.0059(10) 0.0037(12)
    C4 0.0193(12) 0.0224(13) 0.0211(11) 0.0013(12) 0.0025(10) 0.0009(11)
    C5 0.0206(13) 0.0249(14) 0.0262(13) -0.0010(12) 0.0001(10) -0.0014(12)
    C6 0.0183(13) 0.0383(18) 0.0336(14) 0.0040(13) 0.0001(11) -0.0076(13)
    C7 0.0181(13) 0.0271(13) 0.0252(12) 0.0021(12) 0.0053(10) -0.0021(12)
    C8 0.0219(13) 0.0270(14) 0.0248(13) 0.0016(12) 0.0048(10) -0.0003(12)
    C9 0.0309(15) 0.0351(16) 0.0212(13) -0.0022(14) 0.0033(11) -0.0045(13)
    C10 0.048(2) 0.062(3) 0.0283(15) -0.009(2) 0.0058(14) 0.0031(17)
    C11 0.0388(18) 0.0359(17) 0.0394(17) -0.0022(16) 0.0030(14) -0.0081(15)
    C12 0.0337(18) 0.050(2) 0.0395(17) 0.0044(17) -0.0073(14) -0.0070(17)
_geom_special_details
;
All e.s.d.'s (except the e.s.d. in the dihedral angle between two l.s. planes)
are estimated using the full covariance matrix. The cell e.s.d.'s are taken
into account individually in the estimation of e.s.d.'s in distances, angles
and torsion angles; correlations between e.s.d.'s in cell parameters are only
used when they are defined by crystal symmetry. An approximate (isotropic)
treatment of cell e.s.d.'s is used for estimating e.s.d.'s involving l.s.
planes.
;
loop_
    _geom_bond_atom_site_label_1
    _geom_bond_atom_site_label_2
    _geom_bond_site_symmetry_2
    _geom_bond_distance
    _geom_bond_publ_flag
    O1 C1 . 1.238(3) ?
    O2 C8 . 1.353(3) ?
    O2 C9 . 1.474(3) ?
    O3 C8 . 1.214(3) ?
    N1 C1 . 1.331(4) ?
    N1 C2 . 1.454(4) ?
    N1 H1 . 0.8800 ?
    N2 C8 . 1.350(3) ?
    N2 C6 . 1.458(4) ?
    N2 C7 . 1.462(3) ?
    C1 C4 . 1.527(4) ?
    C2 C3 . 1.535(4) ?
    C2 H2B . 0.9900 ?
    C2 H2A . 0.9900 ?
    C3 C4 . 1.536(4) ?
    C3 H3B . 0.9900 ?
    C3 H3A . 0.9900 ?
    C4 C7 . 1.527(4) ?
    C4 C5 . 1.545(4) ?
    C5 C6 . 1.525(4) ?
    C5 H5B . 0.9900 ?
    C5 H5A . 0.9900 ?
    C6 H6B . 0.9900 ?
    C6 H6A . 0.9900 ?
    C7 H7B . 0.9900 ?
    C7 H7A . 0.9900 ?
    C9 C12 . 1.511(4) ?
    C9 C10 . 1.516(4) ?
    C9 C11 . 1.526(5) ?
    C10 H10A . 0.9800 ?
    C10 H10C . 0.9800 ?
    C10 H10B . 0.9800 ?
    C11 H11B . 0.9800 ?
    C11 H11C . 0.9800 ?
    C11 H11A . 0.9800 ?
    C12 H12A . 0.9800 ?
    C12 H12C . 0.9800 ?
    C12 H12B . 0.9800 ?
loop_
    _geom_angle_atom_site_label_1
    _geom_angle_atom_site_label_2
    _geom_angle_atom_site_label_3
    _geom_angle_site_symmetry_1
    _geom_angle_site_symmetry_3
    _geom_angle
    _geom_angle_publ_flag
    C8 O2 C9 . . 120.7(2) ?
    C1 N1 C2 . . 114.6(2) ?
    C1 N1 H1 . . 122.7 ?
    C2 N1 H1 . . 122.7 ?
    C8 N2 C6 . . 121.0(2) ?
    C8 N2 C7 . . 125.5(2) ?
    C6 N2 C7 . . 113.5(2) ?
    O1 C1 N1 . . 127.3(3) ?
    O1 C1 C4 . . 124.3(3) ?
    N1 C1 C4 . . 108.4(2) ?
    N1 C2 C3 . . 102.6(2) ?
    N1 C2 H2B . . 111.2 ?
    C3 C2 H2B . . 111.2 ?
    N1 C2 H2A . . 111.2 ?
    C3 C2 H2A . . 111.2 ?
    H2B C2 H2A . . 109.2 ?
    C2 C3 C4 . . 104.1(2) ?
    C2 C3 H3B . . 110.9 ?
    C4 C3 H3B . . 110.9 ?
    C2 C3 H3A . . 110.9 ?
    C4 C3 H3A . . 110.9 ?
    H3B C3 H3A . . 109.0 ?
    C1 C4 C7 . . 112.9(2) ?
    C1 C4 C3 . . 102.6(2) ?
    C7 C4 C3 . . 116.0(2) ?
    C1 C4 C5 . . 109.8(2) ?
    C7 C4 C5 . . 104.0(2) ?
    C3 C4 C5 . . 111.7(2) ?
    C6 C5 C4 . . 103.8(2) ?
    C6 C5 H5B . . 111.0 ?
    C4 C5 H5B . . 111.0 ?
    C6 C5 H5A . . 111.0 ?
    C4 C5 H5A . . 111.0 ?
    H5B C5 H5A . . 109.0 ?
    N2 C6 C5 . . 103.1(2) ?
    N2 C6 H6B . . 111.1 ?
    C5 C6 H6B . . 111.1 ?
    N2 C6 H6A . . 111.1 ?
    C5 C6 H6A . . 111.1 ?
    H6B C6 H6A . . 109.1 ?
    N2 C7 C4 . . 103.8(2) ?
    N2 C7 H7B . . 111.0 ?
    C4 C7 H7B . . 111.0 ?
    N2 C7 H7A . . 111.0 ?
    C4 C7 H7A . . 111.0 ?
    H7B C7 H7A . . 109.0 ?
    O3 C8 N2 . . 123.9(3) ?
    O3 C8 O2 . . 126.5(3) ?
    N2 C8 O2 . . 109.6(2) ?
    O2 C9 C12 . . 101.8(2) ?
    O2 C9 C10 . . 109.8(3) ?
    C12 C9 C10 . . 111.2(3) ?
    O2 C9 C11 . . 109.5(2) ?
    C12 C9 C11 . . 111.1(3) ?
    C10 C9 C11 . . 112.9(3) ?
    C9 C10 H10A . . 109.5 ?
    C9 C10 H10C . . 109.5 ?
    H10A C10 H10C . . 109.5 ?
    C9 C10 H10B . . 109.5 ?
    H10A C10 H10B . . 109.5 ?
    H10C C10 H10B . . 109.5 ?
    C9 C11 H11B . . 109.5 ?
    C9 C11 H11C . . 109.5 ?
    H11B C11 H11C . . 109.5 ?
    C9 C11 H11A . . 109.5 ?
    H11B C11 H11A . . 109.5 ?
    H11C C11 H11A . . 109.5 ?
    C9 C12 H12A . . 109.5 ?
    C9 C12 H12C . . 109.5 ?
    H12A C12 H12C . . 109.5 ?
    C9 C12 H12B . . 109.5 ?
    H12A C12 H12B . . 109.5 ?
    H12C C12 H12B . . 109.5 ?
loop_
    _geom_torsion_atom_site_label_1
    _geom_torsion_atom_site_label_2
    _geom_torsion_atom_site_label_3
    _geom_torsion_atom_site_label_4
    _geom_torsion_site_symmetry_1
    _geom_torsion_site_symmetry_2
    _geom_torsion_site_symmetry_3
    _geom_torsion_site_symmetry_4
    _geom_torsion
    _geom_torsion_publ_flag
    C2 N1 C1 O1 . . . . -179.7(3) ?
    C2 N1 C1 C4 . . . . 1.7(3) ?
    C1 N1 C2 C3 . . . . 15.7(3) ?
    N1 C2 C3 C4 . . . . -25.8(3) ?
    O1 C1 C4 C7 . . . . 37.5(4) ?
    N1 C1 C4 C7 . . . . -143.8(2) ?
    O1 C1 C4 C3 . . . . 163.1(3) ?
    N1 C1 C4 C3 . . . . -18.2(3) ?
    O1 C1 C4 C5 . . . . -78.0(3) ?
    N1 C1 C4 C5 . . . . 100.7(3) ?
    C2 C3 C4 C1 . . . . 26.7(3) ?
    C2 C3 C4 C7 . . . . 150.2(2) ?
    C2 C3 C4 C5 . . . . -90.8(2) ?
    C1 C4 C5 C6 . . . . 155.7(2) ?
    C7 C4 C5 C6 . . . . 34.6(3) ?
    C3 C4 C5 C6 . . . . -91.2(3) ?
    C8 N2 C6 C5 . . . . -163.3(3) ?
    C7 N2 C6 C5 . . . . 15.7(3) ?
    C4 C5 C6 N2 . . . . -30.5(3) ?
    C8 N2 C7 C4 . . . . -175.1(3) ?
    C6 N2 C7 C4 . . . . 5.9(3) ?
    C1 C4 C7 N2 . . . . -143.8(2) ?
    C3 C4 C7 N2 . . . . 98.2(3) ?
    C5 C4 C7 N2 . . . . -24.9(3) ?
    C6 N2 C8 O3 . . . . 0.5(4) ?
    C7 N2 C8 O3 . . . . -178.4(3) ?
    C6 N2 C8 O2 . . . . 179.2(3) ?
    C7 N2 C8 O2 . . . . 0.3(4) ?
    C9 O2 C8 O3 . . . . -8.6(4) ?
    C9 O2 C8 N2 . . . . 172.7(2) ?
    C8 O2 C9 C12 . . . . -172.4(3) ?
    C8 O2 C9 C10 . . . . -54.6(4) ?
    C8 O2 C9 C11 . . . . 69.9(3) ?
loop_
    _geom_hbond_atom_site_label_D
    _geom_hbond_atom_site_label_H
    _geom_hbond_atom_site_label_A
    _geom_hbond_site_symmetry_A
    _geom_hbond_distance_DH
    _geom_hbond_distance_HA
    _geom_hbond_distance_DA
    _geom_hbond_angle_DHA
    N1 H1 O1 4_556 0.88 1.97 2.848(3) 174.5
