# Supplementary material for: tert-Butyl 6-oxo-2,7-diaza­spiro[4.4]nonane-2-carboxyl­ate
Source: Acta Crystallogr Sect E Struct Rep Online. 2011 Nov 30;67(Pt 12):o3492. doi: 10.1107/S160053681105046X (PMC3239116; doi:10.1107/S160053681105046X)
Supplement: Supplementary file 2 [file e-67-o3492-Isup2.hkl]

# 
# h,k,l, Fc-squared, Fo-squared, sigma(Fo-squared) and status flag 
# 
data_I
_shelx_title ' mx1168 in C2' 
_shelx_refln_list_code          4 
_shelx_F_calc_maximum      112.94 
_exptl_crystal_F_000       520.00 
_reflns_d_resolution_high  0.7696 
 
loop_ 
 _symmetry_equiv_pos_as_xyz 
 'x, y, z' 
 '-x, y, -z' 
 'x+1/2, y+1/2, z' 
 '-x+1/2, y+1/2, -z' 
 
_cell_length_a    10.4953 
_cell_length_b     6.2832 
_cell_length_c    19.2466 
_cell_angle_alpha  90.000 
_cell_angle_beta   97.029 
_cell_angle_gamma  90.000 
 
_shelx_F_squared_multiplier     1.000 
 
loop_ 
 _refln_index_h 
 _refln_index_k 
 _refln_index_l 
 _refln_F_squared_calc 
 _refln_F_squared_meas 
 _refln_F_squared_sigma 
 _refln_observed_status 
   2   0   0      284.71      268.15      4.99 o 
   4   0   0     2408.03     2371.94     75.37 o 
   6   0   0      312.76      349.03     16.83 o 
   8   0   0     1345.86     1299.81     68.39 o 
  10   0   0      673.05      835.73     47.07 o 
  12   0   0      102.83      127.62     19.80 o 
   1   1   0     1687.90     1599.11     21.10 o 
   3   1   0     1750.97     1662.86     28.00 o 
   5   1   0       75.54       82.42      3.49 o 
   7   1   0       54.24       55.97      7.06 o 
   9   1   0       14.60       18.71      4.33 o 
  11   1   0      334.79      334.97     19.20 o 
  13   1   0      203.91      203.71     19.55 o 
   0   2   0        5.40        5.16      0.92 o 
   2   2   0      156.01      138.66      4.38 o 
   4   2   0      522.19      591.43     12.05 o 
   6   2   0      795.46      749.96     53.88 o 
   8   2   0       63.60       72.14     18.24 o 
  10   2   0       64.23       63.29     16.91 o 
  12   2   0        5.61       19.29      6.00 o 
   1   3   0     1827.19     1798.79     16.01 o 
   3   3   0      784.75      755.05     12.76 o 
   5   3   0      257.23      278.85     12.22 o 
   7   3   0       71.98       72.44      6.59 o 
   9   3   0      192.95      231.25     36.32 o 
  11   3   0      187.56      181.99     32.85 o 
   0   4   0     1044.55     1005.96     20.44 o 
   2   4   0       68.51       72.24      3.15 o 
   4   4   0      103.11      116.65      9.00 o 
   6   4   0       37.81       56.63     15.79 o 
   8   4   0      215.99      241.34     49.90 o 
  10   4   0       42.82       27.87      7.05 o 
   1   5   0      394.23      405.37     13.49 o 
   3   5   0      818.51      831.68     25.03 o 
   5   5   0      190.52      201.49     18.23 o 
   7   5   0       45.35       44.86      6.55 o 
   9   5   0       94.19       84.10     12.34 o 
   0   6   0      307.85      312.83     18.57 o 
   2   6   0       75.27       82.41      4.42 o 
   4   6   0       22.09       23.58      4.77 o 
   6   6   0       21.34       30.86      5.67 o 
   8   6   0        1.29        9.96      3.52 o 
   1   7   0       45.15       37.55      5.10 o 
   3   7   0       45.00       50.19      9.45 o 
   5   7   0       38.83       35.01      5.62 o 
   0   8   0      398.67      437.39     53.25 o 
   2   8   0       30.45       32.75      5.54 o 
 -12   0   1       75.57       87.78     16.43 o 
 -10   0   1      109.27      105.26     12.30 o 
  -8   0   1       73.48       68.39      9.09 o 
  -6   0   1      271.16      279.90     15.93 o 
  -4   0   1      744.78      687.86     35.10 o 
   2   0   1     5935.28     5882.11    230.16 o 
   4   0   1     3013.07     3111.77    171.79 o 
   6   0   1     1250.40     1305.42     48.56 o 
   8   0   1      163.79      195.82     16.95 o 
  10   0   1       19.07       63.24      9.96 o 
  12   0   1      117.04      120.74     19.86 o 
 -13   1   1       31.62       20.31      6.70 o 
 -11   1   1       41.30       39.89      8.20 o 
  -9   1   1      768.66      774.98     30.72 o 
  -7   1   1      279.52      252.51     13.50 o 
  -5   1   1      946.69      954.47     34.53 o 
  -3   1   1     1058.74      986.99     19.78 o 
  -1   1   1     1801.04     1650.79     26.72 o 
   1   1   1     5249.57     5274.10     29.97 o 
   3   1   1     1469.29     1461.10     15.92 o 
   5   1   1      499.61      481.61     10.37 o 
   7   1   1      414.99      430.84     20.06 o 
   9   1   1      217.84      237.73     12.67 o 
  11   1   1      129.04      120.96      9.52 o 
  13   1   1        2.34       31.65     14.95 o 
 -12   2   1      134.00      118.21     12.28 o 
 -10   2   1        3.03       11.11      4.16 o 
  -8   2   1      340.46      289.69     14.15 o 
  -6   2   1      683.24      751.33     25.01 o 
  -4   2   1      368.32      406.98      6.35 o 
  -2   2   1      635.02      613.60      8.65 o 
   0   2   1     8483.67     9421.22     69.43 o 
   2   2   1      675.11      613.75      8.62 o 
   4   2   1      535.99      526.86      9.10 o 
   6   2   1      274.09      293.50     20.33 o 
   8   2   1      633.69      637.64     37.27 o 
  10   2   1      125.69      108.33      8.14 o 
  12   2   1       31.95       59.83     25.35 o 
 -11   3   1      300.24      263.60     27.05 o 
  -9   3   1       84.47       71.70      7.74 o 
  -7   3   1       26.84       28.94     11.00 o 
  -5   3   1      599.18      563.40     19.41 o 
  -3   3   1     1657.66     1704.88     29.13 o 
  -1   3   1      588.40      594.71      7.07 o 
   1   3   1     1442.99     1440.29     14.06 o 
   3   3   1      635.30      640.98     23.24 o 
   5   3   1     1729.67     1940.54     75.58 o 
   7   3   1      132.43      118.87     17.85 o 
   9   3   1       80.08       77.14     10.10 o 
  11   3   1      185.82      180.99     21.74 o 
 -10   4   1      124.42      117.66     16.07 o 
  -8   4   1       56.57       51.35      6.58 o 
  -6   4   1      361.98      399.57     32.91 o 
  -4   4   1      115.32      108.59      6.41 o 
  -2   4   1       95.94      104.27      3.90 o 
   0   4   1      154.86      151.41      6.91 o 
   2   4   1       68.18       64.91      4.70 o 
   4   4   1      702.96      780.25     31.43 o 
   6   4   1       22.07       11.25      6.18 o 
   8   4   1       33.27       29.87      4.74 o 
  10   4   1       13.09       25.08      5.94 o 
  -9   5   1       17.65       17.76     12.71 o 
  -7   5   1       59.12       69.55      5.37 o 
  -5   5   1       11.38        9.39      4.79 o 
  -3   5   1       18.81       18.17      5.78 o 
  -1   5   1      338.20      310.76      8.45 o 
   1   5   1      121.79      119.28      6.10 o 
   3   5   1      395.90      390.45     19.49 o 
   5   5   1       13.25        9.45      3.05 o 
   7   5   1      237.24      193.06     20.96 o 
   9   5   1       47.81       65.09     20.37 o 
  -8   6   1      138.30      134.94     24.42 o 
  -6   6   1       62.62       42.78     12.79 o 
  -4   6   1      114.40      140.22      8.91 o 
  -2   6   1       52.84       54.68      3.27 o 
   0   6   1      385.53      368.86     12.34 o 
   2   6   1       31.55       24.57      2.44 o 
   4   6   1       39.56       37.21      4.79 o 
   6   6   1      122.33      127.73     12.56 o 
   8   6   1       78.29       95.76      9.28 o 
  -5   7   1       24.17       19.13      8.89 o 
  -3   7   1       41.16       36.08      5.28 o 
  -1   7   1       31.12       22.99      3.24 o 
   1   7   1       28.07       24.99      5.07 o 
   3   7   1        4.95        5.58      1.76 o 
   5   7   1      122.98      123.29     32.89 o 
  -2   8   1      269.86      307.79     31.25 o 
   0   8   1       43.60       41.54      4.94 o 
   2   8   1      197.25      201.27     14.60 o 
 -12   0   2       45.07       64.84     12.05 o 
 -10   0   2       19.06        8.40      6.58 o 
  -8   0   2      182.70      174.69     15.52 o 
  -6   0   2        0.63       13.65      7.72 o 
  -4   0   2       83.80       87.65      8.17 o 
  -2   0   2     2167.20     2070.04     22.09 o 
   0   0   2     2582.39     2582.97     50.92 o 
   2   0   2    11393.89    12528.53    122.65 o 
   4   0   2      508.05      573.49     15.45 o 
   6   0   2       87.50      110.04      9.00 o 
   8   0   2      561.63      620.48     37.37 o 
  10   0   2      394.36      344.34     21.64 o 
  12   0   2      293.31      314.89     35.32 o 
 -13   1   2       26.42       42.41      7.67 o 
 -11   1   2      230.76      223.96     24.12 o 
  -9   1   2     1061.43     1060.25     39.99 o 
  -7   1   2      104.16       96.69      5.69 o 
  -5   1   2      469.78      512.42     12.02 o 
  -3   1   2     3073.34     3121.65     52.97 o 
   1   1   2     6304.02     6531.06     40.56 o 
   3   1   2     4843.71     4892.23     41.48 o 
   5   1   2     4071.34     3929.66    132.28 o 
   7   1   2      124.57      114.49     16.96 o 
   9   1   2      247.61      293.70     14.68 o 
  11   1   2       31.98       43.74     13.31 o 
  13   1   2       83.66      102.89     20.91 o 
 -12   2   2       39.06       42.38      7.51 o 
 -10   2   2       54.17       45.63      7.84 o 
  -8   2   2      270.89      318.94     44.73 o 
  -6   2   2      406.69      406.94     17.55 o 
  -4   2   2      143.06      142.47      3.60 o 
  -2   2   2     1560.10     1481.39     15.29 o 
   0   2   2      680.76      652.44      7.81 o 
   2   2   2      166.30      176.76      4.79 o 
   4   2   2     2014.19     1993.19     37.87 o 
   6   2   2       23.86       28.99      4.15 o 
   8   2   2       23.21       33.46      6.17 o 
  10   2   2      103.02      111.47      9.57 o 
  12   2   2        4.18       11.60      4.97 o 
 -11   3   2       33.23       36.48     11.50 o 
  -9   3   2      522.00      485.24     44.15 o 
  -7   3   2      216.04      210.81     12.16 o 
  -5   3   2      283.61      286.26     10.72 o 
  -3   3   2      439.22      462.44      9.99 o 
  -1   3   2      737.77      731.04     11.04 o 
   1   3   2       39.23       35.65      1.90 o 
   3   3   2      137.01      118.35      3.55 o 
   5   3   2      291.23      301.99     22.18 o 
   7   3   2      210.10      181.10     13.71 o 
   9   3   2      345.13      315.61     22.30 o 
  11   3   2        5.79       12.44     11.83 o 
 -10   4   2      147.81      145.61     18.43 o 
  -8   4   2      268.26      293.06     15.56 o 
  -6   4   2      541.69      556.48     32.04 o 
  -4   4   2       27.40       31.60      2.12 o 
  -2   4   2       70.17       69.36      2.56 o 
   0   4   2      173.75      153.94      5.36 o 
   2   4   2      975.22      982.36     27.49 o 
   4   4   2      973.13     1068.73     51.36 o 
   6   4   2      505.91      520.94     30.01 o 
   8   4   2      191.00      186.63     23.38 o 
  10   4   2        5.84       16.35      7.01 o 
  -9   5   2       33.78       22.09      4.97 o 
  -7   5   2      340.45      378.60     18.37 o 
  -5   5   2        3.71       22.78      7.17 o 
  -3   5   2       37.15       33.82     11.45 o 
  -1   5   2       48.31       40.80      4.63 o 
   1   5   2      125.68      134.46      6.04 o 
   3   5   2      239.24      234.54      9.05 o 
   5   5   2      229.22      251.14     11.29 o 
   7   5   2        2.84       10.37      3.78 o 
   9   5   2       23.91       18.28     10.10 o 
  -8   6   2        1.52        7.69      2.66 o 
  -6   6   2       11.46       12.23      5.74 o 
  -4   6   2        9.79        8.08      3.89 o 
  -2   6   2      415.02      411.41     11.43 o 
   0   6   2      218.29      208.03      8.28 o 
   2   6   2      669.98      663.95     20.15 o 
   4   6   2       70.55       79.47      8.30 o 
   6   6   2       18.05       32.44      6.61 o 
   8   6   2       93.60       88.63      8.96 o 
  -5   7   2      116.30      143.06     19.12 o 
  -3   7   2       50.08       40.43      4.55 o 
  -1   7   2       50.24       53.39      5.83 o 
   1   7   2       28.57       28.97      5.49 o 
   3   7   2       61.83       57.32      6.43 o 
   5   7   2       18.95       11.89      4.22 o 
  -2   8   2       24.03       26.60     11.21 o 
   0   8   2       22.19       18.48      3.08 o 
   2   8   2       48.20       45.61     10.52 o 
 -12   0   3       18.83       20.84      8.74 o 
 -10   0   3      467.64      448.04     28.94 o 
  -8   0   3     1483.99     1514.46     77.62 o 
  -6   0   3     1095.79     1092.42     41.06 o 
  -4   0   3       20.00       21.59      2.34 o 
  -2   0   3       87.09       79.80      2.59 o 
   0   0   3       28.72       44.66      2.14 o 
   2   0   3    12755.40    13850.67    150.34 o 
   4   0   3     2387.29     2467.02     29.61 o 
   6   0   3     1747.71     1885.09     67.69 o 
   8   0   3      352.94      319.86     21.98 o 
  10   0   3       13.65       30.69     11.36 o 
  12   0   3       11.39       15.15      7.58 o 
 -13   1   3       73.32       97.61     12.69 o 
 -11   1   3       47.23       49.01      8.69 o 
  -9   1   3      205.31      232.91     15.05 o 
  -7   1   3     1977.98     1894.41     74.40 o 
  -5   1   3        0.86        4.28      1.45 o 
  -3   1   3     1589.94     1609.35     35.39 o 
  -1   1   3     8004.61     8380.66    141.55 o 
   1   1   3     2310.08     2291.22     29.05 o 
   3   1   3     4115.30     4071.60     32.94 o 
   5   1   3        4.19        7.91      2.21 o 
   7   1   3      598.72      575.50     25.49 o 
   9   1   3      276.81      285.94     31.35 o 
  11   1   3       47.81       41.47      8.37 o 
  13   1   3       34.33       48.90     14.57 o 
 -12   2   3       10.65       25.69      6.13 o 
 -10   2   3       80.04       91.48      7.70 o 
  -8   2   3      106.96       94.98      7.49 o 
  -6   2   3       72.61       69.23      5.82 o 
  -4   2   3     1168.65     1212.16     21.35 o 
  -2   2   3     1023.66     1037.26     13.64 o 
   0   2   3     4420.17     4414.07    101.10 o 
   2   2   3      770.04      748.24     13.56 o 
   4   2   3      320.53      285.28      8.15 o 
   6   2   3     1010.90     1007.19     88.17 o 
   8   2   3      781.62      777.55     31.79 o 
  10   2   3      365.89      343.04     16.15 o 
  12   2   3       56.29       55.76      8.80 o 
 -11   3   3       21.37       22.92      4.39 o 
  -9   3   3       94.60      103.23      9.10 o 
  -7   3   3       37.42       27.62      7.17 o 
  -5   3   3      217.62      202.92     11.92 o 
  -3   3   3      414.21      447.25     15.34 o 
  -1   3   3     1456.34     1481.55     22.61 o 
   1   3   3      428.08      408.49     17.74 o 
   3   3   3      402.05      384.97     13.03 o 
   5   3   3      179.54      173.54     18.81 o 
   7   3   3      187.94      195.78     15.53 o 
   9   3   3      192.57      175.28     18.05 o 
  11   3   3        4.60       21.32      5.84 o 
 -10   4   3      132.62      114.60     14.63 o 
  -8   4   3      528.79      563.81     20.55 o 
  -6   4   3      353.62      312.01     40.39 o 
  -4   4   3      666.12      639.29     21.17 o 
  -2   4   3       93.52      104.90      6.04 o 
   0   4   3       80.50       71.02      5.36 o 
   2   4   3      527.06      536.38     15.62 o 
   4   4   3      124.35      126.06     10.49 o 
   6   4   3       98.61      104.21      8.89 o 
   8   4   3      128.84      153.39     24.19 o 
  10   4   3       70.07       73.54      9.93 o 
  -9   5   3       86.46       85.04      9.94 o 
  -7   5   3      163.46      157.15     30.52 o 
  -5   5   3       92.98       75.35      4.71 o 
  -3   5   3      485.22      438.39     18.01 o 
  -1   5   3        5.00        6.66      1.46 o 
   1   5   3       81.28       68.90      4.47 o 
   3   5   3      258.53      256.89     10.31 o 
   5   5   3      320.76      329.05     20.79 o 
   7   5   3      172.69      179.99      8.57 o 
   9   5   3       51.72       52.00     11.41 o 
  -8   6   3        7.14        9.42     10.22 o 
  -6   6   3       80.91       87.99      9.64 o 
  -4   6   3      160.75      177.22      8.09 o 
  -2   6   3      171.03      194.65      8.50 o 
   0   6   3        6.62        8.82      1.79 o 
   2   6   3       68.61       68.65      4.94 o 
   4   6   3       28.90       32.68      8.33 o 
   6   6   3      246.75      274.84     21.19 o 
   8   6   3        2.58       10.92      3.49 o 
  -5   7   3       84.35       90.69     14.50 o 
  -3   7   3      131.52      116.20      9.92 o 
  -1   7   3       11.58       14.86      4.13 o 
   1   7   3       14.17       12.88      3.12 o 
   3   7   3       58.88       67.17      8.10 o 
   5   7   3       48.02       54.74     10.76 o 
  -2   8   3       17.63       20.86      7.97 o 
   0   8   3        3.28        7.36      2.96 o 
 -12   0   4      159.63      168.95     23.07 o 
 -10   0   4      555.71      641.04     37.90 o 
  -8   0   4      237.20      235.26     14.39 o 
  -6   0   4        6.48        8.08      2.31 o 
  -4   0   4     1174.25     1174.46     32.23 o 
  -2   0   4     2460.14     2199.85     72.90 o 
   0   0   4     7853.88     7450.93    101.81 o 
   2   0   4      133.40      113.15      7.30 o 
   4   0   4     6905.75     7455.17    143.45 o 
   6   0   4        8.40       11.11      7.94 o 
   8   0   4      145.99      193.36     20.09 o 
  10   0   4       29.05       41.95      9.21 o 
  12   0   4      162.30      190.92     24.85 o 
 -13   1   4       10.08       28.29      8.85 o 
 -11   1   4       10.06       16.43      5.19 o 
  -9   1   4      677.51      658.55     26.27 o 
  -7   1   4      288.85      299.16     14.40 o 
  -5   1   4     1023.25      975.89     30.29 o 
  -3   1   4      759.46      760.64     11.23 o 
  -1   1   4     1969.40     2039.34    105.95 o 
   3   1   4       65.70       61.32      2.46 o 
   5   1   4      363.97      366.28     12.53 o 
   7   1   4       30.97       23.99      8.45 o 
   9   1   4       47.61       54.12      6.51 o 
  11   1   4        8.31       18.97      6.31 o 
 -12   2   4       30.07       40.08     11.99 o 
 -10   2   4       84.24       97.08     13.38 o 
  -8   2   4      734.29      658.32     26.26 o 
  -6   2   4      331.43      356.42     12.73 o 
  -4   2   4      660.96      639.48     12.91 o 
  -2   2   4     1393.72     1440.78     21.07 o 
   0   2   4     1301.42     1301.58     12.09 o 
   2   2   4      408.08      393.64     11.52 o 
   4   2   4     1756.71     1768.72     35.58 o 
   6   2   4       25.66       24.77      4.88 o 
   8   2   4     1379.83     1362.37     49.61 o 
  10   2   4        8.65       14.79      7.88 o 
  12   2   4       24.96       24.73      6.78 o 
 -11   3   4      132.47      134.86     12.47 o 
  -9   3   4      242.75      229.14     23.66 o 
  -7   3   4      509.10      446.59     18.28 o 
  -5   3   4      164.91      155.44      4.79 o 
  -3   3   4     2427.31     2487.29     41.65 o 
  -1   3   4       91.38      114.14      2.60 o 
   1   3   4      874.72      901.09     13.02 o 
   3   3   4      210.38      198.09      6.44 o 
   5   3   4      346.75      369.39     32.96 o 
   7   3   4      639.64      648.58     26.15 o 
   9   3   4       14.14       18.07      5.48 o 
  11   3   4        3.78       10.26      5.69 o 
 -10   4   4       88.62       95.61     11.66 o 
  -8   4   4      311.96      325.98     15.97 o 
  -6   4   4      696.02      685.22     38.90 o 
  -4   4   4       51.85       42.16      3.78 o 
  -2   4   4       54.86       60.00      4.29 o 
   0   4   4      337.13      363.57     11.80 o 
   2   4   4      638.69      656.33     16.83 o 
   4   4   4      997.29     1048.17     30.76 o 
   6   4   4      248.11      273.36     16.42 o 
   8   4   4       92.78       92.17      9.63 o 
  10   4   4       41.08       32.96     18.73 o 
  -9   5   4      167.26      182.69     14.48 o 
  -7   5   4      292.64      322.98     15.57 o 
  -5   5   4        1.53        2.32      1.40 o 
  -3   5   4      106.71      108.98      5.74 o 
  -1   5   4      230.07      235.93     14.24 o 
   1   5   4      556.99      553.12     13.23 o 
   3   5   4       58.71       57.11      3.99 o 
   5   5   4      558.27      566.61     18.37 o 
   7   5   4      324.20      382.30     14.41 o 
   9   5   4        5.67        7.00      6.70 o 
  -8   6   4        5.51       28.05     10.46 o 
  -6   6   4       54.34       48.27      6.88 o 
  -4   6   4      267.74      270.49     10.40 o 
  -2   6   4      146.40      147.86      6.84 o 
   0   6   4      109.81       92.37      4.13 o 
   2   6   4       34.55       29.84      6.28 o 
   4   6   4      123.13      132.13      5.90 o 
   6   6   4       34.84       35.61      5.61 o 
   8   6   4       54.81       59.82      8.54 o 
  -5   7   4       15.52       18.31      8.29 o 
  -3   7   4      197.26      225.24     25.29 o 
  -1   7   4       61.85       69.36      8.96 o 
   1   7   4       31.08       26.09      2.77 o 
   3   7   4       84.39       83.36     10.07 o 
   5   7   4        5.02        1.75      3.56 o 
   0   8   4       52.08       52.79      9.43 o 
 -12   0   5       11.11       24.50     11.19 o 
 -10   0   5      873.24      829.18    129.38 o 
  -8   0   5      808.75      898.18     47.74 o 
  -6   0   5      447.68      499.55     24.77 o 
  -4   0   5      608.69      546.88     13.37 o 
  -2   0   5       82.14       63.17      4.06 o 
   0   0   5      159.81      155.68      3.96 o 
   2   0   5     3377.27     3107.63     41.54 o 
   4   0   5      520.72      542.83     15.90 o 
   6   0   5        1.44        8.34      1.94 o 
   8   0   5       12.69       36.95      9.02 o 
  10   0   5       36.37       52.92      9.42 o 
  12   0   5       28.36       65.38     15.10 o 
 -13   1   5       39.20       45.19      7.45 o 
 -11   1   5       94.63      108.44     14.59 o 
  -9   1   5      242.93      266.87     35.97 o 
  -7   1   5      386.11      392.90     17.90 o 
  -5   1   5      460.35      485.51     17.19 o 
  -3   1   5     2196.76     2277.58     37.65 o 
  -1   1   5     5224.97     5568.80    144.16 o 
   1   1   5     1027.23     1017.50     11.48 o 
   3   1   5     1342.47     1349.76     20.33 o 
   5   1   5     3042.93     3281.03     68.90 o 
   7   1   5       95.23       85.62     15.62 o 
   9   1   5      330.31      312.40     42.01 o 
  11   1   5        3.29       15.15      5.59 o 
 -12   2   5       25.98       21.46     13.49 o 
 -10   2   5      115.05      100.71      7.70 o 
  -8   2   5      390.53      377.13     36.02 o 
  -6   2   5     1014.21     1009.70     49.64 o 
  -4   2   5      233.04      222.88      7.90 o 
  -2   2   5     1383.74     1515.67     32.20 o 
   0   2   5     2967.89     3034.56     25.11 o 
   2   2   5      303.35      304.91     10.62 o 
   4   2   5      112.22      120.16     11.52 o 
   6   2   5       51.80       33.80      4.69 o 
   8   2   5       70.15       89.12     15.80 o 
  10   2   5      182.81      167.15     15.19 o 
  12   2   5       20.15       14.46      6.14 o 
 -11   3   5      178.10      142.49     12.96 o 
  -9   3   5      446.96      440.01     16.53 o 
  -7   3   5       81.32       68.87     11.43 o 
  -5   3   5      147.77      153.45      4.80 o 
  -3   3   5      654.87      643.01     13.73 o 
  -1   3   5     1400.95     1482.91     29.27 o 
   1   3   5      724.45      707.48     13.63 o 
   3   3   5      313.53      345.16      8.34 o 
   5   3   5      131.86      144.63      8.42 o 
   7   3   5      115.81      156.87     18.47 o 
   9   3   5       27.57       30.26      7.37 o 
  11   3   5      133.60      119.73     16.72 o 
 -10   4   5        6.59        8.02      6.31 o 
  -8   4   5       16.40       20.64      5.20 o 
  -6   4   5      127.26      119.38     14.39 o 
  -4   4   5       11.94       15.52      3.44 o 
  -2   4   5       73.95       68.24      2.47 o 
   0   4   5      843.24      877.23     28.35 o 
   2   4   5      267.48      273.53      8.13 o 
   4   4   5      487.22      506.40     33.54 o 
   6   4   5       18.46       23.69      4.67 o 
   8   4   5      738.94      764.01     34.57 o 
  10   4   5        3.14       11.02      3.08 o 
  -9   5   5       51.70       39.02      7.54 o 
  -7   5   5       24.96       20.18      4.14 o 
  -5   5   5      450.48      468.88     18.56 o 
  -3   5   5      616.76      556.55     16.80 o 
  -1   5   5      102.74       91.59      4.56 o 
   1   5   5       95.34       85.39      6.14 o 
   3   5   5      301.72      306.69     12.22 o 
   5   5   5       16.91       12.88      4.31 o 
   7   5   5      122.80      143.50     11.05 o 
   9   5   5       65.49       61.00     10.09 o 
  -8   6   5       57.33       44.75     11.02 o 
  -6   6   5      105.33       96.39     11.25 o 
  -4   6   5      269.44      235.85     16.41 o 
  -2   6   5       15.99       12.91      2.05 o 
   0   6   5       44.37       35.29      3.34 o 
   2   6   5      129.51      139.29      6.50 o 
   4   6   5       93.34       97.29      9.82 o 
   6   6   5       77.03       77.81     11.01 o 
   8   6   5        0.17        7.03     11.72 o 
  -5   7   5       20.63       20.35      8.57 o 
  -3   7   5       82.67      114.80     15.49 o 
  -1   7   5       16.98       13.98      2.92 o 
   1   7   5       71.37       66.12      6.17 o 
   3   7   5       82.05       89.33     11.20 o 
   5   7   5       32.69       26.69      4.65 o 
 -12   0   6        0.00       13.39      7.02 o 
 -10   0   6      254.15      229.79     16.24 o 
  -8   0   6       75.72       74.15      8.50 o 
  -6   0   6      355.69      340.15     31.09 o 
  -2   0   6     1183.07     1155.56     30.54 o 
   0   0   6     1540.06     1665.85     73.07 o 
   2   0   6       37.52       42.80      4.26 o 
   4   0   6      161.61      139.28      6.01 o 
   6   0   6     1979.17     2075.70    103.85 o 
   8   0   6      547.53      475.37     30.26 o 
  10   0   6       20.01       14.74      7.15 o 
  12   0   6      100.44       99.43     17.07 o 
 -13   1   6        2.60       15.20      6.23 o 
 -11   1   6      228.35      227.41     17.61 o 
  -9   1   6      999.64      972.40     36.55 o 
  -7   1   6      113.98      135.79      5.94 o 
  -5   1   6     2240.71     2329.78     45.77 o 
  -3   1   6     1736.54     1683.74     13.89 o 
  -1   1   6      539.18      550.79      6.84 o 
   1   1   6      305.85      278.48      6.67 o 
   3   1   6     1436.50     1535.73     16.75 o 
   5   1   6     1514.09     1530.19     72.46 o 
   7   1   6      258.76      254.67     29.89 o 
   9   1   6      142.24      145.55     13.62 o 
  11   1   6       51.02       71.40     10.40 o 
 -12   2   6       94.40      121.59     11.92 o 
 -10   2   6      110.15      109.11     24.55 o 
  -8   2   6      412.52      365.99     20.07 o 
  -6   2   6      387.74      347.02     17.27 o 
  -4   2   6     1890.44     1923.91     39.60 o 
  -2   2   6     1212.66     1185.17     40.06 o 
   0   2   6      730.61      705.03     14.23 o 
   2   2   6     1825.51     1879.07     48.60 o 
   4   2   6       51.71       38.70      3.78 o 
   6   2   6      218.84      235.63     12.08 o 
   8   2   6      291.40      277.80     19.20 o 
  10   2   6       57.05       61.04     10.71 o 
  12   2   6       49.61       39.38     13.08 o 
 -11   3   6       23.13       35.39      5.34 o 
  -9   3   6      171.43      190.07     26.41 o 
  -7   3   6      205.70      168.39     15.87 o 
  -5   3   6       14.82       12.32      1.89 o 
  -3   3   6      128.36      151.09      3.59 o 
  -1   3   6     3909.69     4356.01    158.65 o 
   1   3   6      789.85      798.25     16.76 o 
   3   3   6       56.39       57.48      3.69 o 
   5   3   6      163.22      166.50     19.15 o 
   7   3   6      214.24      210.71     12.68 o 
   9   3   6      292.36      285.31     41.11 o 
  11   3   6      108.23       96.04     14.03 o 
 -10   4   6       19.90       30.98     14.34 o 
  -8   4   6      124.21      129.93      9.72 o 
  -6   4   6      363.06      333.04     38.48 o 
  -4   4   6       24.89       26.89      1.85 o 
  -2   4   6      558.08      534.13     15.14 o 
   0   4   6       47.70       45.75      3.65 o 
   2   4   6      144.53      135.10      3.11 o 
   4   4   6      122.33      127.10      6.24 o 
   6   4   6     1284.80     1376.23     47.43 o 
   8   4   6       97.24      111.19     18.74 o 
  10   4   6       92.53       88.44     18.92 o 
  -9   5   6       26.80       30.77     10.05 o 
  -7   5   6      312.78      329.89     13.40 o 
  -5   5   6      718.88      682.10     31.69 o 
  -3   5   6       87.49       74.88      5.41 o 
  -1   5   6      554.09      540.75     46.66 o 
   1   5   6      298.90      313.24      9.59 o 
   3   5   6      401.63      409.69     11.42 o 
   5   5   6       34.66       36.55      7.94 o 
   7   5   6       20.38       20.89      5.22 o 
   9   5   6        1.09       10.32      7.89 o 
  -8   6   6      105.47      138.56     20.02 o 
  -6   6   6       31.22       27.63      6.94 o 
  -4   6   6      179.01      191.74     14.33 o 
  -2   6   6      411.98      358.85     21.14 o 
   0   6   6      158.89      175.44      7.42 o 
   2   6   6       85.77       94.18      6.57 o 
   4   6   6      136.20      145.26     16.57 o 
   6   6   6       70.50       74.06     29.97 o 
   8   6   6       74.42       82.15     11.29 o 
  -5   7   6       44.39       62.44     10.98 o 
  -3   7   6        7.95       13.51      7.24 o 
  -1   7   6      141.92      148.55     19.79 o 
   1   7   6       49.55       48.13     13.73 o 
   3   7   6        4.51        6.69      2.27 o 
   5   7   6       48.96       62.67      7.92 o 
 -12   0   7      325.00      343.75     38.20 o 
 -10   0   7       12.41        5.04      5.19 o 
  -8   0   7       79.41       63.53      7.21 o 
  -6   0   7     1594.27     1607.79     56.71 o 
  -4   0   7     1435.20     1467.71     26.08 o 
   0   0   7      886.26      899.30     11.13 o 
   2   0   7     1632.79     1615.56     24.95 o 
   4   0   7      802.23      805.73     21.80 o 
   6   0   7       58.70       43.59     10.04 o 
   8   0   7      352.07      346.50     22.90 o 
  10   0   7        0.04        8.83     10.08 o 
  12   0   7        0.10       25.02     11.02 o 
 -13   1   7       45.89       63.13      9.58 o 
 -11   1   7      233.01      239.96     57.42 o 
  -9   1   7      171.67      150.24      8.31 o 
  -7   1   7      183.20      160.23      6.68 o 
  -5   1   7      283.16      277.34     10.13 o 
  -3   1   7     1947.22     1986.77     36.07 o 
  -1   1   7      316.68      302.28      4.33 o 
   1   1   7     1734.02     1697.72     20.03 o 
   3   1   7       34.68       41.85      2.97 o 
   5   1   7      858.06      835.29     28.03 o 
   7   1   7      272.43      296.48     33.59 o 
   9   1   7      142.00      140.49     10.64 o 
  11   1   7       74.92       82.54      9.89 o 
 -12   2   7       12.36       34.14      7.45 o 
 -10   2   7      419.89      389.13     15.34 o 
  -8   2   7        0.13        5.61      3.00 o 
  -6   2   7      471.47      439.10     31.81 o 
  -4   2   7      175.52      165.45      8.69 o 
  -2   2   7      676.86      705.29     39.24 o 
   0   2   7     5613.04     6013.59     45.23 o 
   2   2   7      952.43     1013.13     20.04 o 
   4   2   7      182.49      180.56      4.30 o 
   6   2   7       35.97       43.76      6.36 o 
   8   2   7       27.91       50.71      6.71 o 
  10   2   7       88.62       89.10     28.46 o 
  12   2   7       14.34       13.20     12.98 o 
 -11   3   7       91.14       99.88     12.03 o 
  -9   3   7       37.38       44.12      5.70 o 
  -7   3   7       47.82       36.14      9.02 o 
  -5   3   7       17.48       21.62      1.88 o 
  -3   3   7     1731.08     1806.91    114.23 o 
  -1   3   7     2383.70     2486.46     59.41 o 
   1   3   7      124.49      111.69      5.85 o 
   3   3   7      318.75      290.00      9.22 o 
   5   3   7       75.89       81.71      6.97 o 
   7   3   7      203.75      183.45     12.41 o 
   9   3   7       95.31      119.37     29.50 o 
  11   3   7       21.49       26.83      6.20 o 
 -10   4   7        6.10        7.04      6.41 o 
  -8   4   7       27.33       35.80      5.23 o 
  -6   4   7     1212.77     1256.34     59.08 o 
  -4   4   7      641.37      603.87     23.53 o 
  -2   4   7      255.24      273.65     15.43 o 
   0   4   7       39.05       41.85      3.27 o 
   2   4   7      134.68      137.06      7.99 o 
   4   4   7      302.04      283.74     12.33 o 
   6   4   7      211.14      240.77     37.73 o 
   8   4   7      262.95      256.61     24.02 o 
  10   4   7      101.75       89.48     25.59 o 
  -9   5   7       18.53       20.29      7.45 o 
  -7   5   7        2.97       20.09      8.47 o 
  -5   5   7      336.21      364.83     20.73 o 
  -3   5   7      867.59      810.26     66.33 o 
  -1   5   7      298.42      280.76     10.58 o 
   1   5   7      104.36       99.31      6.01 o 
   3   5   7       44.90       43.47      5.24 o 
   5   5   7      203.20      186.69      8.04 o 
   7   5   7      157.25      187.48      9.67 o 
   9   5   7       50.39       37.24      8.70 o 
  -8   6   7       17.93       21.14      8.95 o 
  -6   6   7       25.85       29.40      9.16 o 
  -4   6   7        3.50        0.83      5.06 o 
  -2   6   7      161.35      210.77     15.90 o 
   0   6   7      142.45      151.25     15.19 o 
   2   6   7      182.93      189.30      8.95 o 
   4   6   7       24.44       34.92      5.45 o 
   6   6   7       30.06       33.64      6.43 o 
  -5   7   7       10.74       12.65      5.95 o 
  -3   7   7        2.15        8.34      7.10 o 
  -1   7   7       44.98       32.48      5.63 o 
   1   7   7       39.49       33.56      6.64 o 
   3   7   7       11.79       13.95      4.60 o 
   5   7   7       79.24       95.27     14.72 o 
 -12   0   8       72.20       92.34     14.87 o 
 -10   0   8      273.67      278.92     18.07 o 
  -8   0   8      504.02      521.73     29.49 o 
  -6   0   8        6.74       13.98      3.09 o 
  -4   0   8     1435.75     1448.76     35.58 o 
  -2   0   8       15.29       11.85      1.58 o 
   0   0   8     5364.11     5847.45     82.05 o 
   2   0   8      939.42      968.98     13.09 o 
   4   0   8        2.90        6.31      1.71 o 
   6   0   8       39.79       43.59      5.00 o 
   8   0   8      103.89       85.60     11.00 o 
  10   0   8       67.84       70.66     15.79 o 
  12   0   8      123.55      152.98     22.95 o 
 -13   1   8       43.36       43.59      7.34 o 
 -11   1   8        5.16       13.97      4.09 o 
  -9   1   8      413.11      346.39     32.81 o 
  -7   1   8      146.15      139.54      8.29 o 
  -5   1   8       28.32       29.62      2.10 o 
  -3   1   8     2442.93     2589.44     20.40 o 
  -1   1   8      888.19      894.28     19.57 o 
   1   1   8     1730.48     1761.11     31.80 o 
   3   1   8     1027.58     1119.95     46.27 o 
   5   1   8      773.77      768.09     26.60 o 
   7   1   8      340.82      359.40     22.11 o 
   9   1   8        2.20       26.44      5.81 o 
  11   1   8       76.84      110.22     15.59 o 
 -12   2   8      135.47      122.88     20.10 o 
 -10   2   8      297.37      265.03     12.43 o 
  -8   2   8      181.24      179.22     11.31 o 
  -6   2   8      314.53      311.30     11.24 o 
  -4   2   8      633.82      651.54     14.70 o 
  -2   2   8      325.06      357.00     16.37 o 
   0   2   8      582.72      649.98     12.02 o 
   2   2   8      688.18      683.63     21.84 o 
   4   2   8      347.87      333.96     10.24 o 
   6   2   8      335.42      298.94     20.48 o 
   8   2   8      136.31      171.21     23.77 o 
  10   2   8       50.90       67.74     10.11 o 
 -11   3   8       16.34       25.71     10.93 o 
  -9   3   8       86.03       72.00      9.89 o 
  -7   3   8      120.64      118.38      6.14 o 
  -5   3   8      124.36      109.79      6.71 o 
  -3   3   8      995.44     1077.62     61.41 o 
  -1   3   8       70.25       76.71      5.01 o 
   1   3   8     1117.40     1148.08     23.39 o 
   3   3   8       78.68       79.40      4.49 o 
   5   3   8      526.30      533.60     24.20 o 
   7   3   8      193.60      188.29     11.79 o 
   9   3   8       20.16       12.75      7.94 o 
  11   3   8       66.12       88.21     26.35 o 
 -10   4   8       47.25       45.89     10.07 o 
  -8   4   8      211.41      205.41     22.87 o 
  -6   4   8       81.10       68.89      7.83 o 
  -4   4   8        7.32       25.79      7.03 o 
  -2   4   8      659.36      657.68     44.94 o 
   0   4   8      939.37      956.93     34.36 o 
   2   4   8      547.93      538.13     23.14 o 
   4   4   8       31.47       33.89      4.16 o 
   6   4   8      271.04      260.96     20.76 o 
   8   4   8      346.16      354.09     15.71 o 
  10   4   8      100.28      109.82     18.63 o 
  -9   5   8      116.36      109.47     16.05 o 
  -7   5   8       27.46       25.74      7.10 o 
  -5   5   8      369.39      380.68     21.43 o 
  -3   5   8      866.12      834.88     45.37 o 
  -1   5   8      192.41      185.27     19.70 o 
   1   5   8      166.74      151.79      6.52 o 
   3   5   8      110.63      111.76      5.76 o 
   5   5   8      548.67      583.27     16.72 o 
   7   5   8       11.95       10.43      5.93 o 
   9   5   8       80.94       76.91     22.50 o 
  -8   6   8       26.65       62.74     13.48 o 
  -6   6   8       10.42       12.81      5.73 o 
  -4   6   8       22.92       14.05      5.44 o 
  -2   6   8       26.39       29.72      7.48 o 
   0   6   8       58.03       55.04      9.24 o 
   2   6   8      159.82      172.45      8.09 o 
   4   6   8       27.22       24.69      4.01 o 
   6   6   8       16.20       14.45      5.46 o 
  -5   7   8        6.02        9.71      5.98 o 
  -3   7   8      102.81      119.64     18.40 o 
  -1   7   8        6.35        4.52      3.32 o 
   1   7   8       58.70       64.80     20.53 o 
   3   7   8      122.72      116.44     14.75 o 
 -12   0   9       24.86       36.96      8.73 o 
 -10   0   9       24.36       27.15      6.75 o 
  -8   0   9        2.71       20.56      5.33 o 
  -6   0   9      309.68      303.39     18.98 o 
  -4   0   9      598.09      631.12     35.80 o 
  -2   0   9      813.17      826.93     18.20 o 
   0   0   9      877.12      842.46     34.34 o 
   2   0   9      907.84      950.71     37.86 o 
   4   0   9     1189.26     1178.89     43.41 o 
   6   0   9      101.51       90.21      9.95 o 
   8   0   9      454.50      491.72     30.96 o 
  10   0   9        0.21       21.04     10.88 o 
  12   0   9      143.73      140.22     20.29 o 
 -13   1   9       12.70       20.40      7.23 o 
 -11   1   9       26.97       29.81      6.33 o 
  -9   1   9      880.57      872.37     33.56 o 
  -7   1   9      403.62      388.35     16.00 o 
  -5   1   9      479.87      461.52     10.76 o 
  -3   1   9     1204.82     1201.77     24.06 o 
  -1   1   9      142.54      173.90      8.83 o 
   1   1   9     2538.24     2603.71     75.61 o 
   3   1   9      660.73      599.47     13.94 o 
   5   1   9      361.02      320.67     23.28 o 
   7   1   9      509.71      470.86     28.61 o 
   9   1   9       91.07       84.30      9.30 o 
  11   1   9       40.34       45.75      8.21 o 
 -12   2   9       40.02       59.16     10.61 o 
 -10   2   9      161.94      144.26      8.05 o 
  -8   2   9      104.36       97.83     21.49 o 
  -6   2   9       13.34        9.86      1.54 o 
  -4   2   9      290.68      287.79     10.97 o 
  -2   2   9      676.52      668.42     26.63 o 
   0   2   9       79.57       78.71      3.23 o 
   2   2   9      581.74      528.65     12.32 o 
   4   2   9      482.90      470.18     22.97 o 
   6   2   9       76.78       57.34      7.12 o 
   8   2   9      146.57      131.29     16.06 o 
  10   2   9       49.33       55.04      8.73 o 
 -11   3   9       41.20       33.13      9.47 o 
  -9   3   9       81.20       88.92      6.51 o 
  -7   3   9      497.30      488.98     28.48 o 
  -5   3   9        8.60       11.66      1.25 o 
  -3   3   9      762.73      837.51     48.73 o 
  -1   3   9      247.59      173.27      9.06 o 
   1   3   9       62.74       62.73      2.37 o 
   3   3   9       70.87       54.31      4.75 o 
   5   3   9      140.96      144.11      8.06 o 
   7   3   9       86.81       66.46     20.54 o 
   9   3   9       78.49      105.11     33.58 o 
  11   3   9        8.82       20.06      6.83 o 
 -10   4   9       15.46       19.70      9.09 o 
  -8   4   9      120.99      133.48     30.11 o 
  -6   4   9      106.62      108.76      6.90 o 
  -4   4   9      909.47      958.91     51.65 o 
  -2   4   9      919.86      944.13     50.28 o 
   0   4   9      338.99      311.57      9.68 o 
   2   4   9      566.74      533.68     14.54 o 
   4   4   9      436.65      422.50     25.74 o 
   6   4   9      192.90      189.45     12.63 o 
   8   4   9       37.00       40.61      6.61 o 
  10   4   9        7.74       13.96      4.59 o 
  -9   5   9       69.29       78.30     13.90 o 
  -7   5   9      121.67      122.28     11.82 o 
  -5   5   9      249.03      209.10     15.36 o 
  -3   5   9        9.47        9.83      4.75 o 
  -1   5   9      467.56      485.37     30.21 o 
   1   5   9      184.16      167.72      6.88 o 
   3   5   9      160.69      158.94      8.87 o 
   5   5   9       28.17       30.34      3.92 o 
   7   5   9      203.78      227.31     19.93 o 
  -8   6   9       22.62       23.32     11.04 o 
  -6   6   9       14.09       13.36      6.00 o 
  -4   6   9        9.36       11.64      6.82 o 
  -2   6   9       53.39       73.72     12.12 o 
   0   6   9       82.62       69.84      8.59 o 
   2   6   9      167.86      155.18     12.30 o 
   4   6   9       73.47       65.89      9.30 o 
   6   6   9       28.43       44.03      6.62 o 
  -5   7   9       40.44       46.86     11.00 o 
  -3   7   9       13.06       20.94      8.84 o 
  -1   7   9        0.31        8.13      3.60 o 
   1   7   9      260.70      313.90     25.72 o 
   3   7   9      109.92      116.04     13.59 o 
 -12   0  10        3.71       12.21      5.65 o 
 -10   0  10       54.00       54.02      8.89 o 
  -8   0  10      230.93      229.01     15.22 o 
  -6   0  10       48.75       38.08      4.30 o 
  -4   0  10        1.83        5.93      1.99 o 
  -2   0  10       70.91       48.23      9.84 o 
   0   0  10      789.34      727.71     26.26 o 
   2   0  10      410.73      344.54      9.42 o 
   4   0  10      284.16      375.16     45.14 o 
   6   0  10     1050.67     1224.05     71.74 o 
   8   0  10       80.31       52.63      9.96 o 
  10   0  10      159.50      143.66     22.19 o 
 -11   1  10       86.53       75.17      8.01 o 
  -9   1  10      576.41      537.25     21.45 o 
  -7   1  10      555.88      562.69     21.96 o 
  -5   1  10      371.61      383.72     13.28 o 
  -3   1  10      303.23      285.11     12.90 o 
  -1   1  10     2671.96     2698.65     52.15 o 
   1   1  10       74.10       93.41      4.81 o 
   3   1  10     1038.56     1008.99     30.12 o 
   5   1  10      239.03      215.30     18.38 o 
   7   1  10      446.04      460.46     23.06 o 
   9   1  10      120.52       95.38     11.55 o 
  11   1  10       72.66       49.79      9.77 o 
 -12   2  10       49.70       57.62      7.71 o 
 -10   2  10      322.44      320.76     13.94 o 
  -8   2  10      334.41      307.07     13.71 o 
  -6   2  10       16.49       18.80      2.93 o 
  -4   2  10       92.21       91.80      5.42 o 
  -2   2  10       31.56       35.28      4.45 o 
   0   2  10      847.25      845.05     21.37 o 
   2   2  10      383.85      398.87     12.55 o 
   4   2  10      740.24      749.82     26.15 o 
   6   2  10      772.57      782.76     73.02 o 
   8   2  10       26.17       33.05      5.48 o 
  10   2  10       72.41       93.37     40.32 o 
 -11   3  10       22.81       22.95     16.63 o 
  -9   3  10       96.70      101.65     19.06 o 
  -7   3  10       59.74       44.29      6.33 o 
  -5   3  10      429.33      432.28     28.93 o 
  -3   3  10      355.79      347.48     23.44 o 
  -1   3  10       71.26       74.11      4.20 o 
   1   3  10      209.70      178.36      6.06 o 
   3   3  10      578.02      597.45     27.00 o 
   5   3  10      700.71      693.65     21.47 o 
   7   3  10      162.72      155.94     11.94 o 
   9   3  10        7.61       11.64      8.44 o 
 -10   4  10      289.04      257.29     31.32 o 
  -8   4  10       51.36       45.93     10.77 o 
  -6   4  10      175.31      159.68     12.77 o 
  -4   4  10     1677.00     1670.46     78.68 o 
  -2   4  10      499.44      481.62     71.07 o 
   0   4  10      656.08      592.88     31.75 o 
   2   4  10       54.20       55.68      3.14 o 
   4   4  10      369.68      331.04     11.29 o 
   6   4  10       68.33       74.00      7.37 o 
   8   4  10      109.40      103.90     17.99 o 
  -9   5  10       15.38       25.96      9.44 o 
  -7   5  10       31.20       42.88     10.74 o 
  -5   5  10       55.80       59.77      8.96 o 
  -3   5  10       43.06       34.14      6.59 o 
  -1   5  10      179.47      173.48     12.01 o 
   1   5  10      216.73      221.19      8.50 o 
   3   5  10       16.62       17.30      3.85 o 
   5   5  10       68.41       78.79      5.89 o 
   7   5  10      309.40      406.22     65.74 o 
  -8   6  10       10.28       20.71     10.53 o 
  -6   6  10        2.11        2.30      5.59 o 
  -4   6  10       17.43        6.82      7.36 o 
  -2   6  10       10.96        1.53      5.41 o 
   0   6  10       40.62       45.45      8.79 o 
   2   6  10      164.27      157.64     12.00 o 
   4   6  10       85.77       86.13     13.96 o 
   6   6  10       21.87       21.87      9.11 o 
  -5   7  10       20.31        9.34      6.34 o 
  -3   7  10        7.18        8.47      5.85 o 
  -1   7  10       14.95       10.45      5.05 o 
   1   7  10        5.49        6.67      2.69 o 
   3   7  10       90.58       67.87     10.57 o 
 -12   0  11       96.65       75.35     12.84 o 
 -10   0  11      155.81      128.01     11.28 o 
  -8   0  11       11.79       10.55      4.36 o 
  -6   0  11      413.82      450.46     24.79 o 
  -4   0  11     1036.01      981.96     25.28 o 
  -2   0  11      571.85      558.62     15.00 o 
   0   0  11      178.09      171.75      9.35 o 
   2   0  11      732.24      705.28     18.75 o 
   4   0  11      137.78      125.10     13.66 o 
   6   0  11       14.17       14.08      6.79 o 
   8   0  11        7.14       18.59      7.29 o 
  10   0  11       56.36       64.75     22.16 o 
 -11   1  11       60.96       58.76      9.95 o 
  -9   1  11       23.21       26.51      4.24 o 
  -7   1  11      151.93      137.08      8.14 o 
  -5   1  11      468.05      475.87     25.60 o 
  -3   1  11      107.03       87.41      6.30 o 
  -1   1  11     1125.92     1153.05     20.13 o 
   1   1  11      484.14      478.97     20.35 o 
   3   1  11      269.55      267.58     27.15 o 
   5   1  11       60.99       60.95      6.48 o 
   7   1  11      254.29      208.70     14.50 o 
   9   1  11      148.84      174.32     24.71 o 
  11   1  11       70.19       61.98     10.57 o 
 -12   2  11      152.27      142.32     13.76 o 
 -10   2  11       73.80       81.04     13.06 o 
  -8   2  11       16.26       13.78      5.66 o 
  -6   2  11      414.22      354.90     15.54 o 
  -4   2  11      577.07      527.85     25.24 o 
  -2   2  11      168.83      164.61      3.98 o 
   0   2  11      365.76      357.47     12.18 o 
   2   2  11      127.36      151.14      8.95 o 
   4   2  11      183.14      196.31     11.90 o 
   6   2  11      448.39      421.75     18.25 o 
   8   2  11      200.06      208.70     15.80 o 
  10   2  11       35.31       42.59      9.50 o 
 -11   3  11       53.94       59.19     12.59 o 
  -9   3  11        4.78        8.42      4.13 o 
  -7   3  11       38.86       45.56      5.07 o 
  -5   3  11     1080.49     1119.14     58.79 o 
  -3   3  11       41.01       46.91      7.14 o 
  -1   3  11       99.08       95.40      6.77 o 
   1   3  11       49.93       44.69      7.16 o 
   3   3  11      308.87      289.46     10.06 o 
   5   3  11      364.00      354.57     13.79 o 
   7   3  11        1.41        9.46      4.05 o 
   9   3  11       52.09       41.75      9.06 o 
 -10   4  11       96.67      124.15     17.19 o 
  -8   4  11      133.57      138.02     12.76 o 
  -6   4  11      310.99      359.85     21.03 o 
  -4   4  11      220.84      213.27     15.68 o 
  -2   4  11      966.38      927.99     33.25 o 
   0   4  11        9.64        3.86      4.87 o 
   2   4  11       72.33       60.89      3.88 o 
   4   4  11       57.36       65.69      4.02 o 
   6   4  11       55.66       50.98      7.86 o 
   8   4  11       42.60       43.19      7.88 o 
  -9   5  11       54.61       53.99     12.84 o 
  -7   5  11       40.64       25.75      7.88 o 
  -5   5  11      101.11       89.68     10.97 o 
  -3   5  11      133.74      113.59     11.25 o 
  -1   5  11       98.43       81.71      9.24 o 
   1   5  11      171.14      161.57     11.81 o 
   3   5  11       88.72       87.54      5.41 o 
   5   5  11      213.15      203.95     11.09 o 
   7   5  11       37.84       48.57      7.32 o 
  -6   6  11       90.56      123.07     18.22 o 
  -4   6  11       46.86       93.56     13.75 o 
  -2   6  11      111.09      103.93     13.67 o 
   0   6  11       84.23       64.68     10.06 o 
   2   6  11       34.80       38.30      5.92 o 
   4   6  11        7.06        6.26      3.38 o 
   6   6  11       89.18      101.73     15.53 o 
  -3   7  11       46.24       29.62      9.01 o 
  -1   7  11       72.76       62.13     11.25 o 
   1   7  11       24.93       13.60      5.29 o 
 -12   0  12      144.29      156.61     21.20 o 
 -10   0  12      235.59      239.53     16.21 o 
  -8   0  12       79.78       75.62      8.21 o 
  -6   0  12      583.56      571.24     30.62 o 
  -4   0  12        6.35        5.61      1.65 o 
  -2   0  12      317.69      322.99     17.50 o 
   0   0  12      375.99      406.69     11.66 o 
   2   0  12      152.66      160.76     10.90 o 
   4   0  12      107.24      133.12     14.19 o 
   6   0  12        3.79       19.44      6.28 o 
   8   0  12        6.59       20.09      7.93 o 
  10   0  12        8.05        3.50      4.00 o 
 -11   1  12       21.86       40.59     10.74 o 
  -9   1  12       88.68       85.69      6.29 o 
  -7   1  12      115.23       89.79      5.65 o 
  -5   1  12      307.78      306.27     11.69 o 
  -3   1  12      843.22      804.33     29.85 o 
  -1   1  12      981.83      915.40     52.93 o 
   1   1  12      135.41      113.84      7.52 o 
   3   1  12      383.87      357.82     15.53 o 
   5   1  12     1509.34     1858.73    121.12 o 
   7   1  12      287.26      258.34     27.30 o 
   9   1  12       39.09       44.71     12.11 o 
 -12   2  12        1.11        9.69      7.38 o 
 -10   2  12       74.55       83.88      7.00 o 
  -8   2  12      344.16      301.48     20.54 o 
  -6   2  12     1077.91     1058.77     30.92 o 
  -4   2  12       71.00       65.19      7.50 o 
  -2   2  12       80.08       89.72      3.93 o 
   0   2  12       68.24       61.26      2.04 o 
   2   2  12      602.77      568.33     16.64 o 
   4   2  12      555.21      569.96     22.20 o 
   6   2  12      105.53       92.10     11.94 o 
   8   2  12       90.92       92.50     11.86 o 
  10   2  12      150.23      160.61     31.41 o 
 -11   3  12      150.82      139.81     18.74 o 
  -9   3  12      160.46      166.13      8.37 o 
  -7   3  12       35.10       32.80      3.18 o 
  -5   3  12      160.36      155.18     11.20 o 
  -3   3  12      898.50      959.12     51.04 o 
  -1   3  12     1011.93      967.93     50.96 o 
   1   3  12       13.84       14.45      3.56 o 
   3   3  12      164.65      181.91      8.28 o 
   5   3  12      254.69      277.31     11.04 o 
   7   3  12        7.44        5.72      2.84 o 
   9   3  12       57.33       42.31      9.80 o 
 -10   4  12       39.01       49.53     10.67 o 
  -8   4  12       53.01       58.48     11.96 o 
  -6   4  12        5.22       12.02      5.09 o 
  -4   4  12      245.23      238.95     16.71 o 
  -2   4  12       44.41       33.36      5.61 o 
   0   4  12       38.26       19.18      5.38 o 
   2   4  12      275.68      248.16     11.65 o 
   4   4  12      241.01      267.08     12.56 o 
   6   4  12       14.90       14.17      8.93 o 
   8   4  12       53.68       51.99      8.68 o 
  -9   5  12       18.94       25.16      9.20 o 
  -7   5  12       28.71       36.05      8.26 o 
  -5   5  12      143.08      127.92     12.34 o 
  -3   5  12      159.20      150.46     13.79 o 
  -1   5  12       71.99       68.13      8.63 o 
   1   5  12      176.72      165.20     12.58 o 
   3   5  12       25.66       31.38     10.00 o 
   5   5  12       17.52       27.53      4.92 o 
   7   5  12       61.77       82.77      8.68 o 
  -6   6  12       56.05       97.82     15.23 o 
  -4   6  12       17.50       16.81      5.67 o 
  -2   6  12       19.64       41.29      8.58 o 
   0   6  12        1.56       10.75      3.91 o 
   2   6  12       16.47        7.10      2.63 o 
   4   6  12        8.85       10.31      5.83 o 
  -3   7  12       16.67        9.44      5.79 o 
  -1   7  12       32.92       30.02      5.92 o 
   1   7  12        4.50       17.48      7.71 o 
 -12   0  13       75.35       84.77     14.89 o 
 -10   0  13       96.18       92.07     10.23 o 
  -8   0  13      566.94      579.80     32.45 o 
  -6   0  13       78.35       67.09      7.08 o 
  -4   0  13      368.26      335.01     19.73 o 
  -2   0  13      830.16      827.09     32.56 o 
   0   0  13     1319.59     1202.72     66.58 o 
   2   0  13      278.53      265.47     15.61 o 
   4   0  13       81.78       87.35     11.05 o 
   6   0  13       24.71       18.19      5.72 o 
   8   0  13       85.75       77.93     21.97 o 
  10   0  13        6.11        5.46      4.91 o 
 -11   1  13      206.40      252.84     19.89 o 
  -9   1  13      121.60      139.27      8.83 o 
  -7   1  13      350.39      363.27     15.08 o 
  -5   1  13      186.54      161.99      6.91 o 
  -3   1  13       60.67       57.47      2.97 o 
  -1   1  13      753.83      725.92     23.85 o 
   1   1  13       17.64       25.04      3.33 o 
   3   1  13      143.33      152.89      9.37 o 
   5   1  13      900.65      841.06     43.89 o 
   7   1  13       26.36       29.78      7.01 o 
   9   1  13        4.32        8.19      3.73 o 
 -10   2  13       48.35       53.61     17.46 o 
  -8   2  13      194.10      177.11     22.34 o 
  -6   2  13      113.35       92.22      4.58 o 
  -4   2  13      872.13      856.34     39.55 o 
  -2   2  13       25.16       26.73      1.95 o 
   0   2  13      526.15      486.76     19.37 o 
   2   2  13      329.40      354.51     20.14 o 
   4   2  13       57.35       59.32      6.72 o 
   6   2  13       36.76       31.44      5.82 o 
   8   2  13      233.22      232.91     24.10 o 
  10   2  13       44.25       39.77     14.47 o 
 -11   3  13       45.51       30.64      8.18 o 
  -9   3  13      105.93       99.78     13.62 o 
  -7   3  13       49.25       36.18      2.98 o 
  -5   3  13      284.63      243.74     16.86 o 
  -3   3  13      433.40      465.59     27.43 o 
  -1   3  13      545.79      541.41     20.17 o 
   1   3  13       58.84       55.73      4.84 o 
   3   3  13       87.65       93.46      6.06 o 
   5   3  13       51.43       47.66      4.01 o 
   7   3  13       67.26       45.47      8.54 o 
   9   3  13       21.51       18.99      7.83 o 
 -10   4  13       89.92      125.90     18.14 o 
  -8   4  13       74.74       88.15     12.63 o 
  -6   4  13       88.02       94.74     11.62 o 
  -4   4  13       12.04       18.09      5.13 o 
  -2   4  13       26.07       17.79      4.81 o 
   0   4  13      690.18      662.44     37.51 o 
   2   4  13      213.58      209.31     14.97 o 
   4   4  13       21.31       20.04      4.84 o 
   6   4  13       24.49       22.41      4.20 o 
   8   4  13      109.67      121.64     31.13 o 
  -7   5  13       23.31       32.37      8.12 o 
  -5   5  13        2.81        7.25      5.76 o 
  -3   5  13      197.49      174.44     15.44 o 
  -1   5  13      357.42      348.00     21.63 o 
   1   5  13       82.62       85.38      8.55 o 
   3   5  13      105.84      106.31      6.62 o 
   5   5  13        5.67       11.25      8.60 o 
   7   5  13       14.35       14.75      3.96 o 
  -6   6  13        5.49        3.63      5.84 o 
  -4   6  13      178.21      169.44     20.61 o 
  -2   6  13       13.58       13.54      5.93 o 
   0   6  13        6.54        3.97      5.76 o 
   2   6  13       28.06       25.04      4.80 o 
   4   6  13      147.02      151.42     17.90 o 
 -12   0  14       35.78       43.11      9.54 o 
 -10   0  14      308.40      316.56     33.72 o 
  -8   0  14       30.73       28.13      6.06 o 
  -6   0  14        3.14       15.02      4.09 o 
  -4   0  14       67.46       67.01      6.90 o 
  -2   0  14      587.12      549.88     22.21 o 
   2   0  14      292.15      285.47     12.97 o 
   4   0  14       14.55       13.73      2.27 o 
   6   0  14      164.39      171.70     27.92 o 
   8   0  14       21.02       28.47     10.54 o 
  10   0  14       56.21       34.40     16.48 o 
 -11   1  14       40.01       42.15     13.85 o 
  -9   1  14      160.24      175.15     14.98 o 
  -7   1  14       80.34       85.65     13.82 o 
  -5   1  14      244.67      236.16     20.27 o 
  -3   1  14      120.65      123.06     11.58 o 
  -1   1  14       95.55      102.95      5.27 o 
   1   1  14      176.00      165.05      7.50 o 
   3   1  14      548.30      525.26     48.58 o 
   5   1  14       57.99       69.96      9.81 o 
   7   1  14      151.69      129.14     20.19 o 
   9   1  14       17.40       11.12      3.63 o 
 -10   2  14       63.92       61.81      6.92 o 
  -8   2  14       26.42       23.47      4.40 o 
  -6   2  14      769.97      729.57     38.47 o 
  -4   2  14     1651.08     1526.51     53.49 o 
  -2   2  14      428.73      430.56     13.25 o 
   0   2  14        0.57        4.50      1.74 o 
   2   2  14      308.86      322.75     21.13 o 
   4   2  14      790.02      810.05     26.38 o 
   6   2  14       14.20       17.33      6.43 o 
   8   2  14       20.66       23.95      6.18 o 
  -9   3  14       32.91       52.01     11.25 o 
  -7   3  14       12.21       28.09      7.31 o 
  -5   3  14      215.26      241.68     16.56 o 
  -3   3  14      106.32      122.83      9.82 o 
  -1   3  14      469.98      463.02     28.32 o 
   1   3  14       73.67       85.66     10.02 o 
   3   3  14       51.81       59.86      6.65 o 
   5   3  14        4.93        4.29      1.87 o 
   7   3  14      123.17      133.44     15.09 o 
   9   3  14       43.18       38.04      9.29 o 
  -8   4  14       50.86       45.35      9.88 o 
  -6   4  14      114.72      146.97     12.91 o 
  -4   4  14      265.61      255.93     17.37 o 
  -2   4  14      117.25      136.32     11.03 o 
   0   4  14        9.25       18.19      5.98 o 
   2   4  14       62.46       43.21      4.69 o 
   4   4  14       77.48       82.27      9.41 o 
   6   4  14       35.90       46.61     20.12 o 
   8   4  14       21.72       20.97      4.58 o 
  -7   5  14       35.17       57.35     12.09 o 
  -5   5  14        4.99       16.71      7.07 o 
  -3   5  14       21.65       34.11      9.57 o 
  -1   5  14       56.78       44.34     10.35 o 
   1   5  14       16.31       27.70      5.89 o 
   3   5  14       11.61       15.26      4.09 o 
   5   5  14        1.04        7.00      2.79 o 
  -6   6  14       20.07       18.01      8.95 o 
  -4   6  14       16.43        7.94      5.43 o 
  -2   6  14      131.48      111.71     14.90 o 
   0   6  14       20.26       13.81      4.52 o 
   2   6  14       22.92       17.59      5.12 o 
   4   6  14       61.23       58.63      9.79 o 
 -10   0  15       13.42       29.80      7.95 o 
  -8   0  15      170.67      178.89     12.03 o 
  -6   0  15      239.84      277.05     17.17 o 
  -4   0  15     1566.63     1640.70     81.77 o 
  -2   0  15      206.28      176.85     12.59 o 
   0   0  15       90.07      113.82      9.75 o 
   2   0  15      933.50      986.73     35.33 o 
   4   0  15     1277.97     1403.82     64.88 o 
   6   0  15        2.95       15.73      7.73 o 
   8   0  15       58.82       50.73     14.40 o 
 -11   1  15       50.00       27.83      7.26 o 
  -9   1  15      193.97      213.88     27.17 o 
  -7   1  15       17.70       11.55      3.55 o 
  -5   1  15      228.41      178.37      6.81 o 
  -3   1  15      102.18      106.68      9.45 o 
  -1   1  15     1549.99     1670.03     60.75 o 
   1   1  15       39.17       42.87      3.71 o 
   3   1  15      383.82      362.03     13.80 o 
   5   1  15      129.27      122.19     17.07 o 
   7   1  15      233.00      177.81     31.48 o 
   9   1  15       11.19       11.17      5.49 o 
 -10   2  15      170.49      156.62     20.04 o 
  -8   2  15       81.01       84.07      9.17 o 
  -6   2  15      133.70      117.41      6.23 o 
  -4   2  15       33.06       29.74      2.74 o 
  -2   2  15      144.95      134.98      7.38 o 
   0   2  15      257.71      258.76     19.38 o 
   2   2  15      171.97      143.47     17.30 o 
   4   2  15       23.46       27.21      5.52 o 
   6   2  15       23.36       29.05      6.52 o 
   8   2  15      113.42       88.67     19.18 o 
  -9   3  15       82.41       69.75     11.00 o 
  -7   3  15       17.13       15.56      6.76 o 
  -5   3  15      320.23      312.88     18.38 o 
  -3   3  15      128.86      108.51      9.16 o 
  -1   3  15      376.60      354.92     20.25 o 
   1   3  15      132.83      124.86      7.07 o 
   3   3  15       45.51       64.94      5.72 o 
   5   3  15       82.15       76.92      8.27 o 
   7   3  15       19.04        8.89     12.28 o 
  -8   4  15        0.68       24.30      8.20 o 
  -6   4  15       33.99       24.17      7.88 o 
  -4   4  15      141.86      160.79     14.27 o 
  -2   4  15       10.83       18.11      5.48 o 
   0   4  15      145.22      125.56     22.15 o 
   2   4  15      108.39      119.26     11.01 o 
   4   4  15       13.80        6.10      3.00 o 
   6   4  15       17.79       19.00      5.87 o 
  -7   5  15       21.55       22.08      7.83 o 
  -5   5  15       33.59       47.25      9.32 o 
  -3   5  15        1.52        9.48      4.80 o 
  -1   5  15       70.69       64.82     14.14 o 
   1   5  15      134.77      173.75     18.31 o 
   3   5  15       27.59       19.44      5.88 o 
   5   5  15       14.67       19.89      4.78 o 
  -4   6  15       35.33       42.42      9.81 o 
  -2   6  15       41.75       22.23      7.40 o 
   0   6  15      152.98      152.96     20.79 o 
   2   6  15      106.60       83.74     12.32 o 
 -10   0  16       27.14       31.30      8.22 o 
  -8   0  16        0.36        5.33      3.89 o 
  -6   0  16      100.61       85.40      7.62 o 
  -4   0  16        2.68        8.34      3.98 o 
  -2   0  16      139.39      164.02     12.38 o 
   0   0  16      543.93      613.40     33.23 o 
   2   0  16      650.68      642.82     23.12 o 
   4   0  16        0.96       10.22      4.67 o 
   6   0  16       72.87       67.29     16.10 o 
   8   0  16       10.31       15.85      4.80 o 
 -11   1  16       94.20      109.29     14.41 o 
  -9   1  16       39.12       40.23      5.46 o 
  -7   1  16      260.55      248.20     10.36 o 
  -5   1  16      419.98      380.04     16.96 o 
  -3   1  16      476.39      472.25     32.81 o 
  -1   1  16      310.01      269.12     20.92 o 
   1   1  16       31.26       25.89      2.05 o 
   3   1  16      117.81      121.82      9.83 o 
   5   1  16        2.91        3.56      4.12 o 
   7   1  16      125.65       93.46     18.36 o 
   9   1  16       22.25        8.04      4.09 o 
 -10   2  16       34.13       34.79      9.27 o 
  -8   2  16       30.25       23.56      4.36 o 
  -6   2  16      109.99      128.09     10.00 o 
  -4   2  16      495.15      515.87     19.39 o 
  -2   2  16      767.60      760.95     31.19 o 
   0   2  16        6.75        8.89      1.45 o 
   2   2  16       56.08       63.09      5.45 o 
   4   2  16      181.52      199.19     13.67 o 
   6   2  16      239.18      201.52     30.65 o 
   8   2  16       49.23       44.29      9.49 o 
  -9   3  16       14.02       16.59      6.76 o 
  -7   3  16      186.13      146.34     13.11 o 
  -5   3  16      166.20      150.89     12.68 o 
  -3   3  16      115.13      154.61     12.25 o 
  -1   3  16      302.19      281.54     14.64 o 
   1   3  16      425.95      406.71     13.42 o 
   3   3  16      186.10      176.47     10.54 o 
   5   3  16        7.45        9.86      2.60 o 
   7   3  16      123.63       84.58     21.92 o 
  -8   4  16      139.51      140.28     19.08 o 
  -6   4  16       49.56       57.77     10.84 o 
  -4   4  16        0.61        7.44      4.31 o 
  -2   4  16       49.60       72.26     14.24 o 
   0   4  16       64.30       73.41     14.37 o 
   2   4  16        9.29        6.42      2.54 o 
   4   4  16        1.15        5.81      2.88 o 
   6   4  16       20.19       26.49      7.21 o 
  -7   5  16        1.36        9.92      6.30 o 
  -5   5  16       32.83       55.37     10.76 o 
  -3   5  16       95.64      135.20     17.95 o 
  -1   5  16       11.25        9.24      5.86 o 
   1   5  16        2.04        0.85      2.93 o 
   3   5  16       35.54       36.72      6.24 o 
   5   5  16       29.79       29.89     10.03 o 
  -4   6  16      145.85      170.64     23.00 o 
  -2   6  16       83.63       73.27     12.69 o 
   0   6  16       11.65       10.39      4.32 o 
 -10   0  17      155.25      180.19     22.28 o 
  -8   0  17       10.72       22.62      6.16 o 
  -6   0  17      411.17      373.61     18.76 o 
  -4   0  17      136.94      166.16     10.16 o 
  -2   0  17      205.39      197.53     11.16 o 
   0   0  17        2.99        6.14      3.11 o 
   2   0  17       44.29       42.02      4.66 o 
   4   0  17     2401.72     2742.95    421.62 o 
   6   0  17       49.22       48.78     15.71 o 
   8   0  17       23.04       10.17      6.66 o 
  -9   1  17       58.40       67.40      7.33 o 
  -7   1  17      548.27      575.74     27.23 o 
  -5   1  17      224.31      216.62     18.34 o 
  -3   1  17      150.58      128.41     21.89 o 
  -1   1  17       87.27       86.35      5.06 o 
   1   1  17       32.01       24.97      2.52 o 
   3   1  17      337.18      350.77     10.36 o 
   5   1  17       25.89       12.35      3.94 o 
   7   1  17       93.64       81.36     15.89 o 
 -10   2  17      139.63      180.30     23.89 o 
  -8   2  17       31.84       50.26      9.58 o 
  -6   2  17       28.02       32.42      9.98 o 
  -4   2  17      280.47      273.45      9.86 o 
  -2   2  17      355.51      351.32     18.68 o 
   0   2  17      386.28      382.63     23.92 o 
   2   2  17       53.04       42.43      7.56 o 
   4   2  17        4.44       17.08      3.62 o 
   6   2  17       52.85       53.19     12.92 o 
   8   2  17       12.68       16.00      4.31 o 
  -9   3  17        0.42        5.89      5.37 o 
  -7   3  17      107.48      136.35     17.89 o 
  -5   3  17       30.39       22.18      6.10 o 
  -3   3  17       72.80       58.55      7.69 o 
  -1   3  17       63.48       66.93      9.26 o 
   1   3  17      319.39      305.90     32.58 o 
   3   3  17       54.42       44.24      8.40 o 
   5   3  17      143.03      135.63     10.97 o 
   7   3  17       15.86       16.92      4.22 o 
  -8   4  17       23.60       43.23      8.73 o 
  -6   4  17       81.10       69.43     10.19 o 
  -4   4  17      142.58      162.38     14.01 o 
  -2   4  17       41.99       42.73      9.93 o 
   0   4  17       51.17       76.12     11.48 o 
   2   4  17       20.79       29.24     11.33 o 
   4   4  17      176.24      227.38     38.33 o 
   6   4  17       15.72        5.39      3.43 o 
  -5   5  17       25.25       33.60      8.62 o 
  -3   5  17       15.87       12.09      5.36 o 
  -1   5  17       23.22       65.35     11.49 o 
   1   5  17       88.53       81.19     10.46 o 
   3   5  17        7.25        6.19      5.81 o 
 -10   0  18       71.80       74.07     11.85 o 
  -8   0  18        4.46       21.87      6.58 o 
  -6   0  18       26.39       34.51      5.99 o 
  -4   0  18      186.92      202.67     12.31 o 
  -2   0  18      763.41      782.95     40.84 o 
   0   0  18       14.42       10.21      3.74 o 
   2   0  18      570.47      557.15     17.29 o 
   4   0  18       40.69       43.31     10.11 o 
   6   0  18       16.54       15.96      5.66 o 
   8   0  18        8.35        5.51      3.94 o 
  -9   1  18       56.16       52.40      6.29 o 
  -7   1  18       13.46        8.05      2.60 o 
  -5   1  18      259.40      263.63     10.88 o 
  -3   1  18       45.79       42.46      3.96 o 
  -1   1  18       38.68       42.14      4.19 o 
   1   1  18       51.97       42.44      7.73 o 
   3   1  18      194.28      217.09     25.75 o 
   5   1  18       43.65       41.72     10.57 o 
   7   1  18       19.38       19.48      5.38 o 
  -8   2  18       33.85       31.17      7.79 o 
  -6   2  18       34.84       55.46     11.50 o 
  -4   2  18       20.46       16.32      1.95 o 
  -2   2  18      155.73      160.46      6.93 o 
   0   2  18      227.72      240.85      9.84 o 
   2   2  18       19.84       23.40      2.87 o 
   4   2  18      320.13      271.27     15.10 o 
   6   2  18       36.68       31.68      6.92 o 
  -9   3  18        3.14        9.68      5.68 o 
  -7   3  18      170.77      193.58     22.42 o 
  -5   3  18        6.11       15.07      6.25 o 
  -3   3  18      175.75      157.30     13.49 o 
  -1   3  18       24.18       19.56      5.44 o 
   1   3  18       57.91       51.71     12.03 o 
   3   3  18       76.13       82.59     24.71 o 
   5   3  18       51.36       53.02      5.38 o 
  -6   4  18       11.00       18.56      6.09 o 
  -4   4  18       33.96       27.71      7.60 o 
  -2   4  18       86.09      112.01     15.84 o 
   0   4  18      145.00      175.14     20.73 o 
   2   4  18       13.91       11.01      6.59 o 
   4   4  18       12.25       16.47      4.91 o 
  -5   5  18       39.33       51.78     10.31 o 
  -3   5  18        5.76        9.89      5.12 o 
  -1   5  18       16.28       27.07      8.44 o 
   1   5  18       46.65       44.30      8.10 o 
   3   5  18       25.29       20.79      9.62 o 
 -10   0  19       11.03        6.02      4.58 o 
  -8   0  19        1.63        9.04      5.44 o 
  -6   0  19      301.97      316.20     17.53 o 
  -4   0  19       59.56       64.51      7.12 o 
  -2   0  19       33.29       15.62      4.00 o 
   0   0  19       18.37       19.82      4.67 o 
   2   0  19      185.51      211.08      7.87 o 
   4   0  19        0.95        1.96      3.02 o 
   6   0  19       18.34        8.74      5.73 o 
  -9   1  19       64.86       97.71     14.07 o 
  -7   1  19      106.21      100.75     18.66 o 
  -5   1  19      235.94      233.65      9.53 o 
  -3   1  19       15.53       13.87      2.57 o 
  -1   1  19      219.75      227.93     10.98 o 
   1   1  19      167.75      159.78      6.77 o 
   3   1  19      342.10      376.25     10.84 o 
   5   1  19       23.73       22.50      4.54 o 
   7   1  19       65.20       47.59     10.62 o 
  -8   2  19       34.46       44.93      8.89 o 
  -6   2  19       51.14       36.98      7.32 o 
  -4   2  19       55.30       52.15     10.41 o 
  -2   2  19      150.14      154.22      6.92 o 
   0   2  19      111.72      127.73      8.83 o 
   2   2  19      207.87      222.41     15.57 o 
   4   2  19      246.49      269.60     16.67 o 
   6   2  19       51.36       32.36      7.09 o 
  -7   3  19       20.53       20.01      7.32 o 
  -5   3  19      148.24      153.29     18.73 o 
  -3   3  19      105.94      104.99     10.33 o 
  -1   3  19      410.00      498.26     26.75 o 
   1   3  19       77.06       82.46     16.19 o 
   3   3  19      198.20      220.66     15.07 o 
   5   3  19        6.42        8.27      2.71 o 
  -6   4  19        9.49       36.21     10.07 o 
  -4   4  19       69.30      100.01     14.36 o 
  -2   4  19      112.38      124.91     17.12 o 
   0   4  19       61.12       89.71     13.76 o 
   2   4  19        1.11        4.65      5.56 o 
   4   4  19        0.21        2.57      1.97 o 
  -3   5  19       42.45       37.10      9.61 o 
  -1   5  19       67.70       81.66     14.03 o 
   1   5  19        1.10        6.72      2.25 o 
  -8   0  20        1.19        1.31      4.03 o 
  -6   0  20       97.39      120.75      9.59 o 
  -4   0  20      475.72      442.38     21.73 o 
  -2   0  20        0.75       10.91      3.24 o 
   0   0  20        2.12       12.70      3.91 o 
   2   0  20        0.36        7.20      2.38 o 
   4   0  20        2.38       14.89      4.52 o 
   6   0  20        1.67        6.88      3.76 o 
  -9   1  20       27.11       38.10      8.53 o 
  -7   1  20       42.34       52.63      9.82 o 
  -5   1  20       54.41       48.86      6.62 o 
  -3   1  20      255.08      232.01     20.71 o 
  -1   1  20       60.23       58.74      7.79 o 
   1   1  20       65.02       75.38      5.76 o 
   3   1  20       87.29       87.21      6.91 o 
   5   1  20       29.31       30.93      6.22 o 
  -8   2  20        4.06        1.86      4.15 o 
  -6   2  20       59.15       61.91      9.69 o 
  -4   2  20        5.88       11.02      5.31 o 
  -2   2  20       56.58       78.18      8.48 o 
   0   2  20       31.39       28.90     11.70 o 
   2   2  20      469.86      511.85     29.50 o 
   4   2  20       36.59       13.94      4.80 o 
   6   2  20        1.60        6.33      2.56 o 
  -7   3  20       19.27       22.56      8.24 o 
  -5   3  20       63.02       74.00     10.94 o 
  -3   3  20       18.25       20.50      7.26 o 
  -1   3  20      186.82      175.87     21.41 o 
   1   3  20       72.19       81.71      9.73 o 
   3   3  20       97.67       81.08     11.56 o 
   5   3  20       23.78       30.31      4.63 o 
  -6   4  20       15.42        6.83      5.27 o 
  -4   4  20      144.28      249.01     29.92 o 
  -2   4  20       23.47       10.61      5.27 o 
   0   4  20       18.48       12.60      7.47 o 
   2   4  20       41.08       37.63      7.29 o 
  -8   0  21       83.41       95.92     13.26 o 
  -6   0  21      178.08      208.17     22.55 o 
  -4   0  21       29.38       30.59      6.99 o 
  -2   0  21        5.57       14.52      5.44 o 
   0   0  21       30.98       23.68      5.39 o 
   2   0  21        1.48        1.50      1.17 o 
   4   0  21       16.17       18.37      5.58 o 
  -7   1  21      106.04      117.78     15.15 o 
  -5   1  21       43.87       70.17     10.81 o 
  -3   1  21        1.07        3.38      5.76 o 
  -1   1  21       29.05       25.56      4.25 o 
   1   1  21       10.00       20.20      6.34 o 
   3   1  21       57.08       60.06     10.00 o 
   5   1  21      107.48      108.77     26.36 o 
  -6   2  21       37.42       65.30     11.05 o 
  -4   2  21       97.94      133.15     16.11 o 
  -2   2  21       97.57       80.85     12.67 o 
   0   2  21        1.88        5.22      2.41 o 
   2   2  21       67.95       78.04     10.77 o 
   4   2  21       13.82        9.65      5.73 o 
  -5   3  21        2.97       10.68      4.88 o 
  -3   3  21       71.58       77.33     11.89 o 
  -1   3  21       43.14       44.46      8.39 o 
   1   3  21      448.17      526.10     39.89 o 
   3   3  21       51.27       41.76      8.02 o 
  -2   4  21       95.95      110.63     15.54 o 
   0   4  21       18.79       13.71      7.06 o 
  -6   0  22      161.33      172.70     20.71 o 
  -4   0  22        0.16        3.53      3.45 o 
  -2   0  22      168.53      160.30     18.24 o 
   0   0  22        1.25        1.96      2.98 o 
   2   0  22       41.62       60.64     10.38 o 
   4   0  22       29.64       28.38      6.44 o 
  -7   1  22      102.61       97.65     13.47 o 
  -5   1  22      147.33      173.04     20.36 o 
  -3   1  22       26.86       36.13      4.34 o 
  -1   1  22       12.64       21.26      3.84 o 
   1   1  22       24.43       22.37      3.49 o 
   3   1  22       15.73       11.53      5.97 o 
  -6   2  22       73.14       85.64     13.37 o 
  -4   2  22       93.85      142.17     18.27 o 
  -2   2  22       56.84       86.60     11.82 o 
   0   2  22       39.63       49.79     10.09 o 
   2   2  22       15.62        9.41      6.13 o 
   4   2  22      138.74      140.81     11.77 o 
  -5   3  22      103.68      119.00     16.32 o 
  -3   3  22        9.72       25.35      7.29 o 
  -1   3  22       51.95       51.54     10.41 o 
   1   3  22      289.01      363.02     28.31 o 
  -4   0  23        0.39        5.84      4.30 o 
  -2   0  23       18.69       19.27      5.65 o 
   0   0  23        0.47        2.88      3.79 o 
   2   0  23        0.03       -1.01      3.28 o 
  -5   1  23      204.39      244.33     27.68 o 
  -3   1  23       12.43        7.44      3.91 o 
  -1   1  23       24.35       30.21      4.34 o 
   1   1  23        9.35        6.74      2.26 o 
   3   1  23        6.54        2.57      2.65 o 
  -4   2  23      161.79      186.53     22.86 o 
  -2   2  23       11.01        2.91      3.89 o 
   0   2  23      150.92      169.26     21.94 o 
   2   2  23       53.15       42.74      9.74 o 
  -3   3  23        7.77       11.71      6.43 o 
  -1   3  23       19.24       12.68      5.01 o 
  -4   0  24        4.23        4.57      4.11 o 
  -2   0  24        0.89        5.58      4.74 o 
   0   0  24       53.23       33.79      6.95 o 
   2   0  24        0.11       13.77      5.92 o 
  -5   1  24       63.08       78.58     12.47 o 
  -3   1  24        3.42        6.59      4.78 o 
  -1   1  24       74.15       96.37     13.37 o 
   1   1  24        8.09        6.73      5.49 o 
  -2   2  24        3.45       11.05      6.18 o 
   0   2  24       22.40       19.92      4.26 o 
  -2   0  25       60.42       64.74     10.04 o 
                                                 
